# Supplementary material for: Genome-wide identification and characterization of NBLRR genes in finger millet (Eleusine coracana L.) and their expression in response to Magnaporthe grisea infection
Source: BMC Plant Biol. 2024 Jan 29;24:75. doi: 10.1186/s12870-024-04743-z (PMC10823742; doi:10.1186/s12870-024-04743-z)
Supplement: Supplementary file 1 — Additional File 1. List of mined NBLRR genes in the finger millet genome and their physical locations. Note: bp- base pairs. (+) plus -sense strand, minus (-) -antisense strand [file 12870_2024_4743_MOESM1_ESM.xlsx]

## Sheet: Additional File 1
Additional File 1. List of mined NBLRR genes in the finger millet genome and their physical locations. Note: bp- base pairs. (+) plus -sense strand, minus (-) -antisense strand.
Gene	Gene ID	Location
		Chromosome	Start (bp)	End (bp)	Strand
EcNBLRR1	ELECO.r07.1AG0001840	1A	1346906	1350368	-
EcNBLRR2	ELECO.r07.1AG0015640	1A	14878459	14880981	-
EcNBLRR3	ELECO.r07.1AG0016220	1A	15811146	15815143	+
EcNBLRR4	ELECO.r07.1AG0016460	1A	16486832	16494218	-
EcNBLRR5	ELECO.r07.1AG0035340	1A	48925139	48927781	-
EcNBLRR6	ELECO.r07.1AG0036190	1A	49737088	49739817	-
EcNBLRR7	ELECO.r07.1AG0036620	1A	50027371	50030079	+
EcNBLRR8	ELECO.r07.1AG0037110	1A	50378935	50382258	-
EcNBLRR9	ELECO.r07.1BG0050330	1B	1122455	1123987	+
EcNBLRR10	ELECO.r07.1BG0051660	1B	1957607	1962092	-
EcNBLRR11	ELECO.r07.1BG0051670	1B	1969120	1972142	-
EcNBLRR12	ELECO.r07.1BG0052390	1B	2453196	2458682	-
EcNBLRR13	ELECO.r07.1BG0052410	1B	2469435	2475876	+
EcNBLRR14	ELECO.r07.1BG0053180	1B	2921891	2925361	-
EcNBLRR15	ELECO.r07.1BG0064470	1B	14272778	14275300	-
EcNBLRR16	ELECO.r07.1BG0065380	1B	16952828	16957016	-
EcNBLRR17	ELECO.r07.1BG0086210	1B	65495311	65497923	-
EcNBLRR18	ELECO.r07.1BG0086590	1B	65703459	65705051	+
EcNBLRR19	ELECO.r07.1BG0087220	1B	66034262	66036805	-
EcNBLRR20	ELECO.r07.1BG0096930	1B	71772195	71775080	+
EcNBLRR21	ELECO.r07.2AG0137830	2A	51782283	51785318	-
EcNBLRR22	ELECO.r07.2BG0163780	2B	8238739	8242356	-
EcNBLRR23	ELECO.r07.2BG0166680	2B	10304112	10308857	+
EcNBLRR24	ELECO.r07.2BG0193470	2B	62199325	62202360	-
EcNBLRR25	ELECO.r07.3AG0227730	3A	24880885	24886729	-
EcNBLRR26	ELECO.r07.3AG0241410	3A	42583946	42587259	-
EcNBLRR27	ELECO.r07.3AG0246630	3A	46571629	46574313	-
EcNBLRR28	ELECO.r07.3BG0269440	3B	14450176	14454964	-
EcNBLRR29	ELECO.r07.3BG0273620	3B	29099229	29103008	+
EcNBLRR30	ELECO.r07.3BG0286680	3B	56617569	56620784	+
EcNBLRR31	ELECO.r07.4AG0310740	4A	8610763	8614129	+
EcNBLRR32	ELECO.r07.4AG0310760	4A	8616086	8619643	+
EcNBLRR33	ELECO.r07.4BG0341960	4B	8468813	8472181	+
EcNBLRR34	ELECO.r07.4BG0341970	4B	8474114	8477999	+
EcNBLRR35	ELECO.r07.4BG0359820	4B	48151250	48159043	-
EcNBLRR36	ELECO.r07.5AG0373130	5A	8804261	8807593	-
EcNBLRR37	ELECO.r07.5AG0384610	5A	22091502	22100762	+
EcNBLRR38	ELECO.r07.5AG0385510	5A	24053125	24055854	-
EcNBLRR39	ELECO.r07.5AG0389660	5A	39845265	39847040	-
EcNBLRR40	ELECO.r07.5AG0395860	5A	52820426	52823989	+
EcNBLRR41	ELECO.r07.5AG0400390	5A	58060087	58063695	+
EcNBLRR42	ELECO.r07.5AG0406720	5A	64767044	64771171	+
EcNBLRR43	ELECO.r07.5AG0407910	5A	65923700	65927699	+
EcNBLRR44	ELECO.r07.5BG0416180	5B	4501663	4505034	-
EcNBLRR45	ELECO.r07.5BG0420380	5B	7290140	7293438	-
EcNBLRR46	ELECO.r07.5BG0432580	5B	23723723	23726452	-
EcNBLRR47	ELECO.r07.5BG0444270	5B	69070951	69074752	+
EcNBLRR48	ELECO.r07.5BG0452320	5B	76627037	76631344	+
EcNBLRR49	ELECO.r07.5BG0454730	5B	78500487	78513807	+
EcNBLRR50	ELECO.r07.5BG0456160	5B	79629458	79630522	-
EcNBLRR51	ELECO.r07.6AG0529780	6A	42963568	42967360	+
EcNBLRR52	ELECO.r07.6AG0530830	6A	44003214	44006279	+
EcNBLRR53	ELECO.r07.6AG0531750	6A	44960616	44964296	-
EcNBLRR54	ELECO.r07.6AG0531760	6A	44973300	44976200	-
EcNBLRR55	ELECO.r07.6AG0531770	6A	45026696	45030749	-
EcNBLRR56	ELECO.r07.6AG0551570	6A	59385899	59389126	-
EcNBLRR57	ELECO.r07.6BG0483700	6B	57490451	57496845	-
EcNBLRR58	ELECO.r07.6BG0483710	6B	57505244	57508733	+
EcNBLRR59	ELECO.r07.6BG0485460	6B	59057546	59060458	-
EcNBLRR60	ELECO.r07.6BG0485990	6B	59720162	59723425	+
EcNBLRR61	ELECO.r07.6BG0492280	6B	65032171	65034714	-
EcNBLRR62	ELECO.r07.6BG0498840	6B	69902294	69905460	-
EcNBLRR63	ELECO.r07.6BG0503170	6B	72832653	72836024	-
EcNBLRR64	ELECO.r07.6BG0505140	6B	74070493	74073726	-
EcNBLRR65	ELECO.r07.7AG0552230	7A	316621	320905	-
EcNBLRR66	ELECO.r07.7AG0558030	7A	6188049	6195778	-
EcNBLRR67	ELECO.r07.7AG0560600	7A	11258078	11260795	-
EcNBLRR68	ELECO.r07.7BG0584070	7B	1029397	1032546	-
EcNBLRR69	ELECO.r07.7BG0588540	7B	5198165	5202454	-
EcNBLRR70	ELECO.r07.7BG0588690	7B	5371399	5376941	+
EcNBLRR71	ELECO.r07.7BG0588700	7B	5410725	5415705	+
EcNBLRR72	ELECO.r07.7BG0589830	7B	7287203	7289533	+
EcNBLRR73	ELECO.r07.7BG0601210	7B	48198777	48201539	-
EcNBLRR74	ELECO.r07.7BG0607110	7B	54512243	54513775	-
EcNBLRR75	ELECO.r07.8AG0619490	8A	5410329	5412458	-
EcNBLRR76	ELECO.r07.8AG0631070	8A	38119267	38122017	+
EcNBLRR77	ELECO.r07.8AG0631410	8A	38928465	38938321	-
EcNBLRR78	ELECO.r07.8AG0637330	8A	44513852	44517487	-
EcNBLRR79	ELECO.r07.8AG0638280	8A	45207987	45209696	+
EcNBLRR80	ELECO.r07.8AG0639370	8A	46192058	46195561	-
EcNBLRR81	ELECO.r07.8BG0643550	8B	1330901	1334194	-
EcNBLRR82	ELECO.r07.8BG0647230	8B	5017625	5019202	-
EcNBLRR83	ELECO.r07.8BG0657960	8B	50735379	50738393	+
EcNBLRR84	ELECO.r07.8BG0665870	8B	60152132	60155774	-
EcNBLRR85	ELECO.r07.8BG0667640	8B	61498613	61500322	-
EcNBLRR86	ELECO.r07.8BG0667780	8B	61569694	61573218	+
EcNBLRR87	ELECO.r07.8BG0668000	8B	61721099	61724520	-
EcNBLRR88	ELECO.r07.8BG0668020	8B	61744743	61748192	-
EcNBLRR89	ELECO.r07.9AG0670140	9A	273272	276028	-
EcNBLRR90	ELECO.r07.9AG0678250	9A	11641970	11647436	+
EcNBLRR91	ELECO.r07.9AG0678440	9A	12096638	12099379	-
EcNBLRR92	ELECO.r07.9AG0684290	9A	31365752	31368160	+
EcNBLRR93	ELECO.r07.9AG0688580	9A	38903477	38905306	-
EcNBLRR94	ELECO.r07.9AG0688600	9A	38965630	38968973	-
EcNBLRR95	ELECO.r07.9AG0689910	9A	41005104	41006957	-
EcNBLRR96	ELECO.r07.9AG0690540	9A	42404264	42410613	-
EcNBLRR97	ELECO.r07.9AG0690760	9A	42684971	42687901	-
EcNBLRR98	ELECO.r07.9AG0690770	9A	42717227	42719170	-
EcNBLRR99	ELECO.r07.9AG0690780	9A	42719489	42722872	+
EcNBLRR100	ELECO.r07.9AG0691830	9A	44119424	44123191	+
EcNBLRR101	ELECO.r07.9AG0692080	9A	44368323	44372758	+
EcNBLRR102	ELECO.r07.9AG0692360	9A	44602170	44604743	+
EcNBLRR103	ELECO.r07.9AG0692990	9A	45106428	45110411	+
EcNBLRR104	ELECO.r07.9BG0694360	9B	1180984	1187272	-
EcNBLRR105	ELECO.r07.9BG0696680	9B	3263972	3267700	-
EcNBLRR106	ELECO.r07.9BG0702000	9B	12970326	12976244	+
EcNBLRR107	ELECO.r07.9BG0702060	9B	13157985	13160726	-
EcNBLRR108	ELECO.r07.9BG0711960	9B	52312206	52313974	+
EcNBLRR109	ELECO.r07.9BG0712730	9B	53479687	53486545	+
EcNBLRR110	ELECO.r07.9BG0713720	9B	55340162	55342504	+
EcNBLRR111	ELECO.r07.9BG0716440	9B	59246065	59250794	-
EcNBLRR112	ELECO.r07.9BG0716560	9B	59422731	59424461	+
EcNBLRR113	ELECO.r07.9BG0717080	9B	59985367	59987030	-
EcNBLRR114	ELECO.r07.9BG0717090	9B	59987339	59990707	+
EcNBLRR115	ELECO.r07.9BG0717340	9B	60185570	60187627	-
EcNBLRR116	ELECO.r07.9BG0717750	9B	60687001	60689949	-
