# Supplementary material for: Genome-wide identification and characterization of NBLRR genes in finger millet (Eleusine coracana L.) and their expression in response to Magnaporthe grisea infection
Source: BMC Plant Biol. 2024 Jan 29;24:75. doi: 10.1186/s12870-024-04743-z (PMC10823742; doi:10.1186/s12870-024-04743-z)
Supplement: Supplementary file 2 — Additional File 2. List of mined NBLRR genes in the foxtail millet, purple false brome, rice and sorghum genomes for evolutionary analysis and their physical locations details. Note: bp- base pairs [file 12870_2024_4743_MOESM2_ESM.xlsx]

## Sheet: Additional File 2
Additional File 2. List of mined NBLRR genes in the foxtail millet, purple false brome, rice and sorghum genomes for evolutionary analysis and their physical locations details. Note: bp- base pairs.
Crop	Gene	GeneID	PeptideID	Chromosome	Strand	Gene Start (bp)	Gene End (bp)
Foxtail millet	SiNBLRR1	Seita.1G010400	Seita.1G010400.1.p	Chr1	+	806018	811563
Foxtail millet	SiNBLRR2	Seita.1G011100	Seita.1G011100.1.p	Chr1	-	853317	858891
Foxtail millet	SiNBLRR3	Seita.1G053100	Seita.1G053100.1.p	Chr1	+	5105664	5111193
Foxtail millet	SiNBLRR4	Seita.1G072100	Seita.1G072100.1.p	Chr1	+	6591244	6596733
Foxtail millet	SiNBLRR5	Seita.1G098800	Seita.1G098800.1.p	Chr1	-	8611978	8618339
Foxtail millet	SiNBLRR6	Seita.1G126600	Seita.1G126600.1.p	Chr1	+	11234299	11240362
Foxtail millet	SiNBLRR7	Seita.1G126700	Seita.1G126700.1.p	Chr1	+	11243557	11247214
Foxtail millet	SiNBLRR8	Seita.1G126800	Seita.1G126800.1.p	Chr1	+	11275977	11282319
Foxtail millet	SiNBLRR9	Seita.1G166800	Seita.1G166800.1.p	Chr1	+	23919981	23926056
Foxtail millet	SiNBLRR10	Seita.2G008500	Seita.2G008500.1.p	Chr2	-	473157	478181
Foxtail millet	SiNBLRR11	Seita.2G009000	Seita.2G009000.1.p	Chr2	-	528385	531754
Foxtail millet	SiNBLRR12	Seita.2G011300	Seita.2G011300.1.p	Chr2	+	693327	709736
Foxtail millet	SiNBLRR13	Seita.2G037700	Seita.2G037700.1.p	Chr2	-	3117278	3118436
Foxtail millet	SiNBLRR14	Seita.2G050400	Seita.2G050400.1.p	Chr2	+	4044890	4050352
Foxtail millet	SiNBLRR15	Seita.2G055500	Seita.2G055500.1.p	Chr2	+	4581905	4588727
Foxtail millet	SiNBLRR16	Seita.2G055800	Seita.2G055800.1.p	Chr2	+	4615468	4621668
Foxtail millet	SiNBLRR17	Seita.2G056400	Seita.2G056400.1.p	Chr2	+	4644742	4655726
Foxtail millet	SiNBLRR18	Seita.2G056600	Seita.2G056600.1.p	Chr2	+	4671674	4677262
Foxtail millet	SiNBLRR19	Seita.2G057000	Seita.2G057000.1.p	Chr2	+	4690534	4702461
Foxtail millet	SiNBLRR20	Seita.2G062100	Seita.2G062100.1.p	Chr2	+	5159741	5163758
Foxtail millet	SiNBLRR21	Seita.2G076700	Seita.2G076700.1.p	Chr2	-	6419616	6423954
Foxtail millet	SiNBLRR22	Seita.2G078700	Seita.2G078700.1.p	Chr2	+	6692683	6697096
Foxtail millet	SiNBLRR23	Seita.2G103000	Seita.2G103000.1.p	Chr2	+	9685534	9693252
Foxtail millet	SiNBLRR24	Seita.2G103300	Seita.2G103300.1.p	Chr2	+	9787686	9791590
Foxtail millet	SiNBLRR25	Seita.2G128800	Seita.2G128800.1.p	Chr2	+	14854402	14860316
Foxtail millet	SiNBLRR26	Seita.2G169100	Seita.2G169100.1.p	Chr2	+	25182712	25192795
Foxtail millet	SiNBLRR27	Seita.2G169300	Seita.2G169300.1.p	Chr2	+	25204313	25212648
Foxtail millet	SiNBLRR28	Seita.2G171100	Seita.2G171100.1.p	Chr2	+	25550043	25553389
Foxtail millet	SiNBLRR29	Seita.2G172700	Seita.2G172700.1.p	Chr2	-	25942120	25946390
Foxtail millet	SiNBLRR30	Seita.2G172800	Seita.2G172800.1.p	Chr2	+	25958043	25966252
Foxtail millet	SiNBLRR31	Seita.2G175100	Seita.2G175100.1.p	Chr2	-	26410450	26414359
Foxtail millet	SiNBLRR32	Seita.2G176400	Seita.2G176400.1.p	Chr2	-	26633083	26635495
Foxtail millet	SiNBLRR33	Seita.2G176500	Seita.2G176500.1.p	Chr2	-	26666552	26676765
Foxtail millet	SiNBLRR34	Seita.2G176700	Seita.2G176700.1.p	Chr2	+	26687723	26694627
Foxtail millet	SiNBLRR35	Seita.2G178500	Seita.2G178500.1.p	Chr2	-	26882597	26891304
Foxtail millet	SiNBLRR36	Seita.2G178600	Seita.2G178600.1.p	Chr2	+	26894677	26914586
Foxtail millet	SiNBLRR37	Seita.2G246400	Seita.2G246400.1.p	Chr2	-	35051244	35062545
Foxtail millet	SiNBLRR38	Seita.2G315000	Seita.2G315000.1.p	Chr2	+	40561565	40566284
Foxtail millet	SiNBLRR39	Seita.2G315100	Seita.2G315100.1.p	Chr2	-	40566808	40572845
Foxtail millet	SiNBLRR40	Seita.2G325400	Seita.2G325400.1.p	Chr2	-	41295452	41301531
Foxtail millet	SiNBLRR41	Seita.2G335000	Seita.2G335000.1.p	Chr2	-	41957417	41966138
Foxtail millet	SiNBLRR42	Seita.2G335100	Seita.2G335100.1.p	Chr2	+	41966978	41971247
Foxtail millet	SiNBLRR43	Seita.2G378800	Seita.2G378800.1.p	Chr2	-	44989656	44994572
Foxtail millet	SiNBLRR44	Seita.3G099900	Seita.3G099900.1.p	Chr3	+	6511048	6516079
Foxtail millet	SiNBLRR45	Seita.3G100200	Seita.3G100200.1.p	Chr3	+	6553795	6559064
Foxtail millet	SiNBLRR46	Seita.3G107100	Seita.3G107100.1.p	Chr3	-	7060711	7065438
Foxtail millet	SiNBLRR47	Seita.3G107300	Seita.3G107300.1.p	Chr3	-	7092800	7098121
Foxtail millet	SiNBLRR48	Seita.3G195000	Seita.3G195000.1.p	Chr3	-	14835941	14844252
Foxtail millet	SiNBLRR49	Seita.3G207600	Seita.3G207600.1.p	Chr3	-	16150039	16153089
Foxtail millet	SiNBLRR50	Seita.3G241400	Seita.3G241400.1.p	Chr3	-	20517487	20521904
Foxtail millet	SiNBLRR51	Seita.3G261500	Seita.3G261500.1.p	Chr3	-	22801398	22804385
Foxtail millet	SiNBLRR52	Seita.3G278200	Seita.3G278200.1.p	Chr3	+	25353775	25369083
Foxtail millet	SiNBLRR53	Seita.3G290400	Seita.3G290400.1.p	Chr3	+	28167178	28169891
Foxtail millet	SiNBLRR54	Seita.3G305800	Seita.3G305800.1.p	Chr3	-	35460132	35463469
Foxtail millet	SiNBLRR55	Seita.3G317600	Seita.3G317600.1.p	Chr3	-	39279887	39285897
Foxtail millet	SiNBLRR56	Seita.3G333300	Seita.3G333300.1.p	Chr3	-	42687898	42692579
Foxtail millet	SiNBLRR57	Seita.3G342000	Seita.3G342000.1.p	Chr3	+	43952944	43956165
Foxtail millet	SiNBLRR58	Seita.3G342600	Seita.3G342600.1.p	Chr3	-	44093808	44098772
Foxtail millet	SiNBLRR59	Seita.3G347000	Seita.3G347000.1.p	Chr3	-	44538807	44549683
Foxtail millet	SiNBLRR60	Seita.3G350300	Seita.3G350300.1.p	Chr3	-	44998473	45003085
Foxtail millet	SiNBLRR61	Seita.3G367600	Seita.3G367600.1.p	Chr3	+	47115276	47121780
Foxtail millet	SiNBLRR62	Seita.3G368000	Seita.3G368000.1.p	Chr3	-	47143403	47149447
Foxtail millet	SiNBLRR63	Seita.3G369800	Seita.3G369800.1.p	Chr3	+	47382794	47387682
Foxtail millet	SiNBLRR64	Seita.3G379800	Seita.3G379800.1.p	Chr3	-	48214143	48227674
Foxtail millet	SiNBLRR65	Seita.3G393500	Seita.3G393500.1.p	Chr3	+	49466749	49471069
Foxtail millet	SiNBLRR66	Seita.3G393700	Seita.3G393700.1.p	Chr3	+	49504112	49509045
Foxtail millet	SiNBLRR67	Seita.3G395700	Seita.3G395700.1.p	Chr3	-	49681827	49687374
Foxtail millet	SiNBLRR68	Seita.3G400300	Seita.3G400300.1.p	Chr3	+	50020080	50026441
Foxtail millet	SiNBLRR69	Seita.3G402500	Seita.3G402500.1.p	Chr3	+	50209698	50218925
Foxtail millet	SiNBLRR70	Seita.3G406200	Seita.3G406200.1.p	Chr3	-	50403655	50408319
Foxtail millet	SiNBLRR71	Seita.3G406300	Seita.3G406300.1.p	Chr3	-	50437590	50443339
Foxtail millet	SiNBLRR72	Seita.4G035100	Seita.4G035100.1.p	Chr4	+	2302015	2314684
Foxtail millet	SiNBLRR73	Seita.4G043400	Seita.4G043400.1.p	Chr4	-	3171210	3183678
Foxtail millet	SiNBLRR74	Seita.4G067000	Seita.4G067000.1.p	Chr4	+	5116124	5119733
Foxtail millet	SiNBLRR75	Seita.4G126900	Seita.4G126900.1.p	Chr4	+	13220341	13224749
Foxtail millet	SiNBLRR76	Seita.4G127000	Seita.4G127000.1.p	Chr4	+	13227678	13236481
Foxtail millet	SiNBLRR77	Seita.4G201500	Seita.4G201500.1.p	Chr4	-	31975350	31981595
Foxtail millet	SiNBLRR78	Seita.4G214400	Seita.4G214400.1.p	Chr4	-	33208516	33213131
Foxtail millet	SiNBLRR79	Seita.4G243900	Seita.4G243900.1.p	Chr4	+	36762681	36767196
Foxtail millet	SiNBLRR80	Seita.4G244000	Seita.4G244000.1.p	Chr4	+	36767491	36771606
Foxtail millet	SiNBLRR81	Seita.4G244300	Seita.4G244300.1.p	Chr4	+	36795368	36798040
Foxtail millet	SiNBLRR82	Seita.4G244400	Seita.4G244400.1.p	Chr4	+	36800669	36805062
Foxtail millet	SiNBLRR83	Seita.4G250500	Seita.4G250500.1.p	Chr4	+	37171309	37176369
Foxtail millet	SiNBLRR84	Seita.4G284200	Seita.4G284200.1.p	Chr4	-	39777234	39781852
Foxtail millet	SiNBLRR85	Seita.4G288900	Seita.4G288900.1.p	Chr4	-	40066732	40071312
Foxtail millet	SiNBLRR86	Seita.5G036400	Seita.5G036400.1.p	Chr5	-	3403118	3408411
Foxtail millet	SiNBLRR87	Seita.5G046800	Seita.5G046800.1.p	Chr5	-	4201690	4210022
Foxtail millet	SiNBLRR88	Seita.5G053900	Seita.5G053900.1.p	Chr5	+	4794324	4797580
Foxtail millet	SiNBLRR89	Seita.5G055400	Seita.5G055400.1.p	Chr5	+	4948124	4952408
Foxtail millet	SiNBLRR90	Seita.5G064000	Seita.5G064000.1.p	Chr5	+	5585016	5587985
Foxtail millet	SiNBLRR91	Seita.5G103000	Seita.5G103000.1.p	Chr5	-	8748979	8751712
Foxtail millet	SiNBLRR92	Seita.5G286600	Seita.5G286600.1.p	Chr5	-	34555350	34558380
Foxtail millet	SiNBLRR93	Seita.5G337400	Seita.5G337400.1.p	Chr5	-	38369981	38372476
Foxtail millet	SiNBLRR94	Seita.5G344600	Seita.5G344600.1.p	Chr5	-	38933247	38935970
Foxtail millet	SiNBLRR95	Seita.5G353600	Seita.5G353600.1.p	Chr5	-	39527937	39532176
Foxtail millet	SiNBLRR96	Seita.5G432300	Seita.5G432300.1.p	Chr5	-	45024129	45028779
Foxtail millet	SiNBLRR97	Seita.5G451600	Seita.5G451600.1.p	Chr5	-	46256572	46265461
Foxtail millet	SiNBLRR98	Seita.5G452500	Seita.5G452500.1.p	Chr5	-	46292011	46298398
Foxtail millet	SiNBLRR99	Seita.5G452700	Seita.5G452700.1.p	Chr5	-	46303084	46309896
Foxtail millet	SiNBLRR100	Seita.5G456400	Seita.5G456400.1.p	Chr5	-	46510206	46512110
Foxtail millet	SiNBLRR101	Seita.6G017500	Seita.6G017500.1.p	Chr6	-	1233107	1240542
Foxtail millet	SiNBLRR102	Seita.6G030400	Seita.6G030400.1.p	Chr6	-	2228447	2232164
Foxtail millet	SiNBLRR103	Seita.6G044800	Seita.6G044800.1.p	Chr6	-	3446702	3451664
Foxtail millet	SiNBLRR104	Seita.6G061700	Seita.6G061700.1.p	Chr6	-	5086826	5091493
Foxtail millet	SiNBLRR105	Seita.6G072000	Seita.6G072000.1.p	Chr6	-	6339578	6341925
Foxtail millet	SiNBLRR106	Seita.6G092200	Seita.6G092200.1.p	Chr6	-	8855012	8860960
Foxtail millet	SiNBLRR107	Seita.6G142800	Seita.6G142800.1.p	Chr6	-	25458392	25462231
Foxtail millet	SiNBLRR108	Seita.6G143000	Seita.6G143000.1.p	Chr6	-	25523076	25527402
Foxtail millet	SiNBLRR109	Seita.6G220900	Seita.6G220900.1.p	Chr6	+	33568241	33578407
Foxtail millet	SiNBLRR110	Seita.6G226700	Seita.6G226700.1.p	Chr6	-	34042147	34044358
Foxtail millet	SiNBLRR111	Seita.6G229200	Seita.6G229200.1.p	Chr6	-	34231276	34241822
Foxtail millet	SiNBLRR112	Seita.6G229300	Seita.6G229300.1.p	Chr6	-	34253501	34256821
Foxtail millet	SiNBLRR113	Seita.6G229600	Seita.6G229600.1.p	Chr6	-	34270151	34282368
Foxtail millet	SiNBLRR114	Seita.6G229700	Seita.6G229700.1.p	Chr6	-	34284716	34294660
Foxtail millet	SiNBLRR115	Seita.6G232200	Seita.6G232200.1.p	Chr6	+	34450671	34456348
Foxtail millet	SiNBLRR116	Seita.6G232800	Seita.6G232800.1.p	Chr6	+	34493236	34497556
Foxtail millet	SiNBLRR117	Seita.6G233200	Seita.6G233200.1.p	Chr6	-	34523306	34526241
Foxtail millet	SiNBLRR118	Seita.6G233300	Seita.6G233300.1.p	Chr6	-	34527768	34533602
Foxtail millet	SiNBLRR119	Seita.6G235800	Seita.6G235800.1.p	Chr6	+	34800161	34803668
Foxtail millet	SiNBLRR120	Seita.7G003900	Seita.7G003900.1.p	Chr7	+	701316	706812
Foxtail millet	SiNBLRR121	Seita.7G004000	Seita.7G004000.1.p	Chr7	-	709208	714183
Foxtail millet	SiNBLRR122	Seita.7G011600	Seita.7G011600.1.p	Chr7	-	1979863	1982766
Foxtail millet	SiNBLRR123	Seita.7G011700	Seita.7G011700.1.p	Chr7	-	2004818	2015754
Foxtail millet	SiNBLRR124	Seita.7G043100	Seita.7G043100.1.p	Chr7	+	13143923	13149636
Foxtail millet	SiNBLRR125	Seita.7G060600	Seita.7G060600.1.p	Chr7	+	16118945	16122406
Foxtail millet	SiNBLRR126	Seita.7G066400	Seita.7G066400.1.p	Chr7	-	16887809	16896596
Foxtail millet	SiNBLRR127	Seita.7G066800	Seita.7G066800.1.p	Chr7	+	16972281	16977353
Foxtail millet	SiNBLRR128	Seita.7G074000	Seita.7G074000.1.p	Chr7	+	17778662	17787960
Foxtail millet	SiNBLRR129	Seita.7G163800	Seita.7G163800.1.p	Chr7	-	24693443	24698127
Foxtail millet	SiNBLRR130	Seita.7G164900	Seita.7G164900.1.p	Chr7	-	24753357	24758019
Foxtail millet	SiNBLRR131	Seita.7G165000	Seita.7G165000.1.p	Chr7	-	24758176	24762176
Foxtail millet	SiNBLRR132	Seita.7G165200	Seita.7G165200.1.p	Chr7	-	24767847	24772081
Foxtail millet	SiNBLRR133	Seita.7G187000	Seita.7G187000.1.p	Chr7	-	26380223	26383332
Foxtail millet	SiNBLRR134	Seita.7G236900	Seita.7G236900.1.p	Chr7	-	29902520	29907863
Foxtail millet	SiNBLRR135	Seita.7G242200	Seita.7G242200.1.p	Chr7	+	30317644	30323703
Foxtail millet	SiNBLRR136	Seita.7G245900	Seita.7G245900.1.p	Chr7	+	30518083	30525552
Foxtail millet	SiNBLRR137	Seita.7G246200	Seita.7G246200.1.p	Chr7	+	30538695	30543125
Foxtail millet	SiNBLRR138	Seita.7G250100	Seita.7G250100.1.p	Chr7	+	30749975	30755800
Foxtail millet	SiNBLRR139	Seita.7G306800	Seita.7G306800.1.p	Chr7	-	34459179	34463435
Foxtail millet	SiNBLRR140	Seita.7G311300	Seita.7G311300.1.p	Chr7	-	34709905	34713307
Foxtail millet	SiNBLRR141	Seita.8G006800	Seita.8G006800.1.p	Chr8	+	389437	393632
Foxtail millet	SiNBLRR142	Seita.8G029500	Seita.8G029500.1.p	Chr8	-	1874549	1882407
Foxtail millet	SiNBLRR143	Seita.8G048800	Seita.8G048800.1.p	Chr8	+	4133440	4138681
Foxtail millet	SiNBLRR144	Seita.8G064300	Seita.8G064300.1.p	Chr8	+	6226703	6231533
Foxtail millet	SiNBLRR145	Seita.8G064400	Seita.8G064400.1.p	Chr8	+	6232181	6235552
Foxtail millet	SiNBLRR146	Seita.8G064500	Seita.8G064500.1.p	Chr8	+	6287649	6290138
Foxtail millet	SiNBLRR147	Seita.8G064700	Seita.8G064700.1.p	Chr8	+	6309317	6313774
Foxtail millet	SiNBLRR148	Seita.8G064800	Seita.8G064800.1.p	Chr8	+	6315222	6318233
Foxtail millet	SiNBLRR149	Seita.8G064900	Seita.8G064900.1.p	Chr8	+	6334308	6340154
Foxtail millet	SiNBLRR150	Seita.8G065300	Seita.8G065300.1.p	Chr8	-	6433681	6439180
Foxtail millet	SiNBLRR151	Seita.8G070800	Seita.8G070800.1.p	Chr8	-	7305773	7309816
Foxtail millet	SiNBLRR152	Seita.8G077900	Seita.8G077900.1.p	Chr8	-	8425139	8429818
Foxtail millet	SiNBLRR153	Seita.8G080000	Seita.8G080000.1.p	Chr8	+	8676977	8690276
Foxtail millet	SiNBLRR154	Seita.8G087300	Seita.8G087300.1.p	Chr8	-	10515649	10524015
Foxtail millet	SiNBLRR155	Seita.8G088200	Seita.8G088200.1.p	Chr8	+	10609670	10616876
Foxtail millet	SiNBLRR156	Seita.8G088300	Seita.8G088300.1.p	Chr8	+	10658620	10667864
Foxtail millet	SiNBLRR157	Seita.8G088800	Seita.8G088800.1.p	Chr8	+	10740635	10761349
Foxtail millet	SiNBLRR158	Seita.8G088900	Seita.8G088900.1.p	Chr8	+	10773503	10782147
Foxtail millet	SiNBLRR159	Seita.8G089200	Seita.8G089200.1.p	Chr8	+	10801601	10807555
Foxtail millet	SiNBLRR160	Seita.8G090200	Seita.8G090200.1.p	Chr8	-	10970473	10975863
Foxtail millet	SiNBLRR161	Seita.8G100000	Seita.8G100000.1.p	Chr8	-	13109980	13121860
Foxtail millet	SiNBLRR162	Seita.8G100300	Seita.8G100300.1.p	Chr8	+	13248083	13254490
Foxtail millet	SiNBLRR163	Seita.8G103500	Seita.8G103500.1.p	Chr8	-	13900266	13904111
Foxtail millet	SiNBLRR164	Seita.8G123800	Seita.8G123800.1.p	Chr8	+	23629732	23642719
Foxtail millet	SiNBLRR165	Seita.8G124300	Seita.8G124300.1.p	Chr8	-	23756083	23770992
Foxtail millet	SiNBLRR166	Seita.8G128200	Seita.8G128200.1.p	Chr8	+	24626632	24633126
Foxtail millet	SiNBLRR167	Seita.8G132800	Seita.8G132800.1.p	Chr8	-	25648501	25652321
Foxtail millet	SiNBLRR168	Seita.8G133400	Seita.8G133400.1.p	Chr8	-	25715497	25730235
Foxtail millet	SiNBLRR169	Seita.8G136800	Seita.8G136800.1.p	Chr8	+	26429663	26443209
Foxtail millet	SiNBLRR170	Seita.8G154600	Seita.8G154600.1.p	Chr8	-	29319470	29326364
Foxtail millet	SiNBLRR171	Seita.8G155500	Seita.8G155500.1.p	Chr8	+	29492596	29496608
Foxtail millet	SiNBLRR172	Seita.8G155700	Seita.8G155700.1.p	Chr8	+	29529204	29534601
Foxtail millet	SiNBLRR173	Seita.8G155900	Seita.8G155900.1.p	Chr8	+	29561009	29565115
Foxtail millet	SiNBLRR174	Seita.8G156000	Seita.8G156000.1.p	Chr8	+	29580246	29587839
Foxtail millet	SiNBLRR175	Seita.8G157100	Seita.8G157100.1.p	Chr8	+	29717071	29723404
Foxtail millet	SiNBLRR176	Seita.8G161100	Seita.8G161100.1.p	Chr8	-	30303811	30310004
Foxtail millet	SiNBLRR177	Seita.8G162500	Seita.8G162500.1.p	Chr8	-	30432323	30437947
Foxtail millet	SiNBLRR178	Seita.8G162600	Seita.8G162600.1.p	Chr8	-	30440794	30447439
Foxtail millet	SiNBLRR179	Seita.8G162700	Seita.8G162700.1.p	Chr8	-	30448446	30454869
Foxtail millet	SiNBLRR180	Seita.8G166700	Seita.8G166700.1.p	Chr8	-	30926927	30931883
Foxtail millet	SiNBLRR181	Seita.8G166900	Seita.8G166900.1.p	Chr8	-	30934672	30942391
Foxtail millet	SiNBLRR182	Seita.8G167200	Seita.8G167200.1.p	Chr8	-	30964386	30966491
Foxtail millet	SiNBLRR183	Seita.8G167300	Seita.8G167300.1.p	Chr8	-	30969215	30976982
Foxtail millet	SiNBLRR184	Seita.8G178300	Seita.8G178300.1.p	Chr8	-	32311468	32319885
Foxtail millet	SiNBLRR185	Seita.8G178500	Seita.8G178500.1.p	Chr8	+	32342896	32352304
Foxtail millet	SiNBLRR186	Seita.8G181000	Seita.8G181000.1.p	Chr8	+	32664886	32667929
Foxtail millet	SiNBLRR187	Seita.8G181900	Seita.8G181900.1.p	Chr8	+	32720081	32726457
Foxtail millet	SiNBLRR188	Seita.8G183100	Seita.8G183100.1.p	Chr8	-	32852634	32856200
Foxtail millet	SiNBLRR189	Seita.8G183400	Seita.8G183400.1.p	Chr8	-	32864242	32869604
Foxtail millet	SiNBLRR190	Seita.8G184000	Seita.8G184000.1.p	Chr8	-	32904204	32908185
Foxtail millet	SiNBLRR191	Seita.8G184200	Seita.8G184200.1.p	Chr8	-	32920274	32925513
Foxtail millet	SiNBLRR192	Seita.8G185100	Seita.8G185100.1.p	Chr8	-	33078965	33082960
Foxtail millet	SiNBLRR193	Seita.8G187100	Seita.8G187100.1.p	Chr8	-	33327890	33334805
Foxtail millet	SiNBLRR194	Seita.8G187400	Seita.8G187400.1.p	Chr8	-	33369011	33378465
Foxtail millet	SiNBLRR195	Seita.8G187800	Seita.8G187800.1.p	Chr8	-	33491528	33498562
Foxtail millet	SiNBLRR196	Seita.8G191900	Seita.8G191900.1.p	Chr8	+	33902743	33908008
Foxtail millet	SiNBLRR197	Seita.8G193700	Seita.8G193700.1.p	Chr8	+	34103642	34110126
Foxtail millet	SiNBLRR198	Seita.8G194200	Seita.8G194200.1.p	Chr8	+	34159483	34163959
Foxtail millet	SiNBLRR199	Seita.8G194600	Seita.8G194600.1.p	Chr8	+	34177400	34179442
Foxtail millet	SiNBLRR200	Seita.8G195000	Seita.8G195000.1.p	Chr8	+	34226715	34229918
Foxtail millet	SiNBLRR201	Seita.8G195300	Seita.8G195300.1.p	Chr8	+	34242772	34249067
Foxtail millet	SiNBLRR202	Seita.8G195900	Seita.8G195900.1.p	Chr8	+	34287185	34294243
Foxtail millet	SiNBLRR203	Seita.8G198300	Seita.8G198300.1.p	Chr8	-	34450042	34457138
Foxtail millet	SiNBLRR204	Seita.8G199800	Seita.8G199800.1.p	Chr8	-	34587155	34597617
Foxtail millet	SiNBLRR205	Seita.8G200100	Seita.8G200100.1.p	Chr8	-	34651570	34656024
Foxtail millet	SiNBLRR206	Seita.8G201100	Seita.8G201100.1.p	Chr8	-	34776636	34779687
Foxtail millet	SiNBLRR207	Seita.8G208200	Seita.8G208200.1.p	Chr8	-	35613138	35618115
Foxtail millet	SiNBLRR208	Seita.8G208400	Seita.8G208400.1.p	Chr8	-	35623243	35629121
Foxtail millet	SiNBLRR209	Seita.8G216800	Seita.8G216800.1.p	Chr8	+	36981946	36985437
Foxtail millet	SiNBLRR210	Seita.8G221000	Seita.8G221000.1.p	Chr8	-	37435408	37440279
Foxtail millet	SiNBLRR211	Seita.8G232100	Seita.8G232100.1.p	Chr8	+	38450371	38453451
Foxtail millet	SiNBLRR212	Seita.8G234200	Seita.8G234200.1.p	Chr8	+	38726038	38731327
Foxtail millet	SiNBLRR213	Seita.8G234800	Seita.8G234800.1.p	Chr8	-	38767212	38772705
Foxtail millet	SiNBLRR214	Seita.8G234900	Seita.8G234900.1.p	Chr8	-	38782429	38788320
Foxtail millet	SiNBLRR215	Seita.8G236600	Seita.8G236600.1.p	Chr8	+	38960977	38968352
Foxtail millet	SiNBLRR216	Seita.8G236700	Seita.8G236700.1.p	Chr8	+	38976014	38982158
Foxtail millet	SiNBLRR217	Seita.8G238800	Seita.8G238800.1.p	Chr8	-	39164922	39177016
Foxtail millet	SiNBLRR218	Seita.8G239400	Seita.8G239400.1.p	Chr8	+	39314507	39323569
Foxtail millet	SiNBLRR219	Seita.8G242600	Seita.8G242600.1.p	Chr8	+	39600572	39605550
Foxtail millet	SiNBLRR220	Seita.8G242800	Seita.8G242800.1.p	Chr8	+	39639816	39645571
Foxtail millet	SiNBLRR221	Seita.8G243100	Seita.8G243100.1.p	Chr8	+	39659844	39662929
Foxtail millet	SiNBLRR222	Seita.8G243800	Seita.8G243800.1.p	Chr8	-	39724046	39728989
Foxtail millet	SiNBLRR223	Seita.8G247900	Seita.8G247900.1.p	Chr8	-	40260028	40263455
Foxtail millet	SiNBLRR224	Seita.8G248800	Seita.8G248800.1.p	Chr8	-	40312692	40314734
Foxtail millet	SiNBLRR225	Seita.8G249300	Seita.8G249300.1.p	Chr8	-	40342464	40350558
Foxtail millet	SiNBLRR226	Seita.9G133900	Seita.9G133900.1.p	Chr9	+	8444889	8448683
Foxtail millet	SiNBLRR227	Seita.9G134100	Seita.9G134100.1.p	Chr9	+	8460492	8466935
Foxtail millet	SiNBLRR228	Seita.9G134300	Seita.9G134300.1.p	Chr9	+	8481636	8487282
Foxtail millet	SiNBLRR229	Seita.9G134500	Seita.9G134500.1.p	Chr9	+	8523052	8525492
Foxtail millet	SiNBLRR230	Seita.9G134600	Seita.9G134600.1.p	Chr9	+	8527063	8532725
Foxtail millet	SiNBLRR231	Seita.9G134700	Seita.9G134700.1.p	Chr9	+	8533495	8540794
Foxtail millet	SiNBLRR232	Seita.9G181300	Seita.9G181300.1.p	Chr9	-	12477072	12485560
Foxtail millet	SiNBLRR233	Seita.9G182800	Seita.9G182800.1.p	Chr9	-	12661117	12665072
Foxtail millet	SiNBLRR234	Seita.9G185000	Seita.9G185000.1.p	Chr9	+	12869804	12873076
Foxtail millet	SiNBLRR235	Seita.9G198200	Seita.9G198200.1.p	Chr9	-	14168065	14173175
Foxtail millet	SiNBLRR236	Seita.9G224800	Seita.9G224800.1.p	Chr9	-	16790475	16795226
Foxtail millet	SiNBLRR237	Seita.9G296900	Seita.9G296900.1.p	Chr9	-	34087034	34091772
Foxtail millet	SiNBLRR238	Seita.9G374900	Seita.9G374900.1.p	Chr9	+	43489825	43493394
Foxtail millet	SiNBLRR239	Seita.9G375200	Seita.9G375200.1.p	Chr9	+	43505481	43510522
Foxtail millet	SiNBLRR240	Seita.9G419800	Seita.9G419800.1.p	Chr9	+	47643976	47648434
Foxtail millet	SiNBLRR241	Seita.9G466500	Seita.9G466500.1.p	Chr9	+	51039786	51043874
Foxtail millet	SiNBLRR242	Seita.9G549100	Seita.9G549100.1.p	Chr9	-	56812163	56816783
Foxtail millet	SiNBLRR243	Seita.9G549400	Seita.9G549400.1.p	Chr9	-	56821834	56825780
Purple false Brome	BdNBLRR1	Bradi1g00278	Bradi1g00278.1.p	Bd1	-	152445	156122
Purple false Brome	BdNBLRR2	Bradi1g00960	Bradi1g00960.3.p	Bd1	-	669348	676002
Purple false Brome	BdNBLRR3	Bradi1g01250	Bradi1g01250.4.p	Bd1	-	827763	833511
Purple false Brome	BdNBLRR4	Bradi1g01257	Bradi1g01257.1.p	Bd1	-	839997	846366
Purple false Brome	BdNBLRR5	Bradi1g15650	Bradi1g15650.1.p	Bd1	-	12555140	12559231
Purple false Brome	BdNBLRR6	Bradi1g22500	Bradi1g22500.3.p	Bd1	+	18057554	18063574
Purple false Brome	BdNBLRR7	Bradi1g27757	Bradi1g27757.2.p	Bd1	+	22893514	22900163
Purple false Brome	BdNBLRR8	Bradi1g27770	Bradi1g27770.1.p	Bd1	-	22902723	22907074
Purple false Brome	BdNBLRR9	Bradi1g29360	Bradi1g29360.3.p	Bd1	+	24951157	24957503
Purple false Brome	BdNBLRR10	Bradi1g29427	Bradi1g29427.6.p	Bd1	+	25037380	25041019
Purple false Brome	BdNBLRR11	Bradi1g29441	Bradi1g29441.5.p	Bd1	+	25052395	25057347
Purple false Brome	BdNBLRR12	Bradi1g29446	Bradi1g29446.1.p	Bd1	+	25062636	25066713
Purple false Brome	BdNBLRR13	Bradi1g29560	Bradi1g29560.2.p	Bd1	+	25152223	25157565
Purple false Brome	BdNBLRR14	Bradi1g29634	Bradi1g29634.3.p	Bd1	-	25209147	25213248
Purple false Brome	BdNBLRR15	Bradi1g30667	Bradi1g30667.7.p	Bd1	-	26021490	26026124
Purple false Brome	BdNBLRR16	Bradi1g41824	Bradi1g41824.1.p	Bd1	+	38667868	38669455
Purple false Brome	BdNBLRR17	Bradi1g44542	Bradi1g44542.1.p	Bd1	-	42854692	42860653
Purple false Brome	BdNBLRR18	Bradi1g51687	Bradi1g51687.1.p	Bd1	-	50285727	50291219
Purple false Brome	BdNBLRR19	Bradi1g55080	Bradi1g55080.2.p	Bd1	+	53655354	53660854
Purple false Brome	BdNBLRR20	Bradi1g55672	Bradi1g55672.1.p	Bd1	+	54367205	54372222
Purple false Brome	BdNBLRR21	Bradi1g56690	Bradi1g56690.2.p	Bd1	-	55492574	55498516
Purple false Brome	BdNBLRR22	Bradi1g56695	Bradi1g56695.1.p	Bd1	+	55497904	55501692
Purple false Brome	BdNBLRR23	Bradi1g67840	Bradi1g67840.1.p	Bd1	+	66641522	66646624
Purple false Brome	BdNBLRR24	Bradi2g01280	Bradi2g01280.3.p	Bd2	-	786267	791840
Purple false Brome	BdNBLRR25	Bradi2g03012	Bradi2g03012.2.p	Bd2	+	2188981	2193680
Purple false Brome	BdNBLRR26	Bradi2g03061	Bradi2g03061.5.p	Bd2	+	2218554	2222421
Purple false Brome	BdNBLRR27	Bradi2g03191	Bradi2g03191.1.p	Bd2	-	2305507	2310866
Purple false Brome	BdNBLRR28	Bradi2g03200	Bradi2g03200.2.p	Bd2	-	2313711	2316689
Purple false Brome	BdNBLRR29	Bradi2g03260	Bradi2g03260.1.p	Bd2	-	2407012	2412771
Purple false Brome	BdNBLRR30	Bradi2g09427	Bradi2g09427.1.p	Bd2	-	7718118	7722169
Purple false Brome	BdNBLRR31	Bradi2g09480	Bradi2g09480.1.p	Bd2	+	7769435	7776505
Purple false Brome	BdNBLRR32	Bradi2g12497	Bradi2g12497.1.p	Bd2	+	10831273	10834471
Purple false Brome	BdNBLRR33	Bradi2g21360	Bradi2g21360.1.p	Bd2	-	18711999	18716575
Purple false Brome	BdNBLRR34	Bradi2g25327	Bradi2g25327.2.p	Bd2	-	23249311	23253428
Purple false Brome	BdNBLRR35	Bradi2g34986	Bradi2g34986.3.p	Bd2	+	34831708	34839845
Purple false Brome	BdNBLRR36	Bradi2g36030	Bradi2g36030.2.p	Bd2	+	36138114	36144224
Purple false Brome	BdNBLRR37	Bradi2g36037	Bradi2g36037.1.p	Bd2	+	36164362	36173066
Purple false Brome	BdNBLRR38	Bradi2g36176	Bradi2g36176.2.p	Bd2	+	36369577	36378216
Purple false Brome	BdNBLRR39	Bradi2g37260	Bradi2g37260.1.p	Bd2	-	37367526	37373161
Purple false Brome	BdNBLRR40	Bradi2g37990	Bradi2g37990.2.p	Bd2	-	38092065	38095363
Purple false Brome	BdNBLRR41	Bradi2g38895	Bradi2g38895.1.p	Bd2	-	38873563	38875791
Purple false Brome	BdNBLRR42	Bradi2g39247	Bradi2g39247.1.p	Bd2	-	39127602	39132975
Purple false Brome	BdNBLRR43	Bradi2g39393	Bradi2g39393.2.p	Bd2	+	39222144	39227194
Purple false Brome	BdNBLRR44	Bradi2g39537	Bradi2g39537.1.p	Bd2	+	39486244	39493149
Purple false Brome	BdNBLRR45	Bradi2g39576	Bradi2g39576.1.p	Bd2	+	39502546	39507506
Purple false Brome	BdNBLRR46	Bradi2g39622	Bradi2g39622.1.p	Bd2	+	39536160	39549377
Purple false Brome	BdNBLRR47	Bradi2g39847	Bradi2g39847.1.p	Bd2	+	39646102	39649854
Purple false Brome	BdNBLRR48	Bradi2g51807	Bradi2g51807.3.p	Bd2	+	51175012	51180996
Purple false Brome	BdNBLRR49	Bradi2g52150	Bradi2g52150.1.p	Bd2	-	51405032	51408475
Purple false Brome	BdNBLRR50	Bradi2g52450	Bradi2g52450.6.p	Bd2	+	51589746	51604911
Purple false Brome	BdNBLRR51	Bradi2g52437	Bradi2g52437.2.p	Bd2	-	51591983	51597453
Purple false Brome	BdNBLRR52	Bradi2g52840	Bradi2g52840.1.p	Bd2	-	51885949	51890979
Purple false Brome	BdNBLRR53	Bradi2g59310	Bradi2g59310.1.p	Bd2	+	56846764	56850995
Purple false Brome	BdNBLRR54	Bradi2g60230	Bradi2g60230.3.p	Bd2	-	57387047	57393837
Purple false Brome	BdNBLRR55	Bradi2g60250	Bradi2g60250.1.p	Bd2	-	57408221	57423529
Purple false Brome	BdNBLRR56	Bradi2g60260	Bradi2g60260.7.p	Bd2	-	57433635	57441701
Purple false Brome	BdNBLRR57	Bradi2g60418	Bradi2g60418.2.p	Bd2	+	57545026	57548970
Purple false Brome	BdNBLRR58	Bradi2g60430	Bradi2g60430.1.p	Bd2	+	57555150	57558344
Purple false Brome	BdNBLRR59	Bradi2g60434	Bradi2g60434.4.p	Bd2	+	57558836	57562782
Purple false Brome	BdNBLRR60	Bradi2g61520	Bradi2g61520.3.p	Bd2	+	58389128	58393858
Purple false Brome	BdNBLRR61	Bradi3g00920	Bradi3g00920.1.p	Bd3	-	518134	523166
Purple false Brome	BdNBLRR62	Bradi3g03874	Bradi3g03874.3.p	Bd3	-	2614768	2621989
Purple false Brome	BdNBLRR63	Bradi3g05470	Bradi3g05470.2.p	Bd3	+	3847620	3858645
Purple false Brome	BdNBLRR64	Bradi3g10370	Bradi3g10370.4.p	Bd3	+	8571402	8578899
Purple false Brome	BdNBLRR65	Bradi3g14560	Bradi3g14560.2.p	Bd3	-	12966149	12972200
Purple false Brome	BdNBLRR66	Bradi3g14928	Bradi3g14928.1.p	Bd3	-	13266244	13271884
Purple false Brome	BdNBLRR67	Bradi3g15075	Bradi3g15075.1.p	Bd3	-	13368802	13375846
Purple false Brome	BdNBLRR68	Bradi3g15277	Bradi3g15277.3.p	Bd3	-	13566247	13571314
Purple false Brome	BdNBLRR69	Bradi3g15592	Bradi3g15592.1.p	Bd3	+	13882567	13886597
Purple false Brome	BdNBLRR70	Bradi3g15593	Bradi3g15593.2.p	Bd3	-	13888301	13892238
Purple false Brome	BdNBLRR71	Bradi3g15594	Bradi3g15594.4.p	Bd3	+	13894957	13901042
Purple false Brome	BdNBLRR72	Bradi3g15595	Bradi3g15595.1.p	Bd3	-	13901549	13907777
Purple false Brome	BdNBLRR73	Bradi3g19967	Bradi3g19967.5.p	Bd3	-	19046676	19053084
Purple false Brome	BdNBLRR74	Bradi3g28592	Bradi3g28592.2.p	Bd3	+	29722347	29727511
Purple false Brome	BdNBLRR75	Bradi3g34697	Bradi3g34697.10.p	Bd3	+	36812376	36817067
Purple false Brome	BdNBLRR76	Bradi3g34722	Bradi3g34722.2.p	Bd3	-	36842615	36849131
Purple false Brome	BdNBLRR77	Bradi3g41910	Bradi3g41910.1.p	Bd3	-	43454334	43459452
Purple false Brome	BdNBLRR78	Bradi3g41960	Bradi3g41960.6.p	Bd3	-	43492460	43499864
Purple false Brome	BdNBLRR79	Bradi3g58937	Bradi3g58937.6.p	Bd3	-	57995986	58001673
Purple false Brome	BdNBLRR80	Bradi3g60250	Bradi3g60250.3.p	Bd3	-	59000988	59007204
Purple false Brome	BdNBLRR81	Bradi3g60337	Bradi3g60337.1.p	Bd3	+	59064504	59068942
Purple false Brome	BdNBLRR82	Bradi3g60446	Bradi3g60446.4.p	Bd3	-	59128565	59135442
Purple false Brome	BdNBLRR83	Bradi3g60453	Bradi3g60453.2.p	Bd3	-	59138289	59140300
Purple false Brome	BdNBLRR84	Bradi4g00600	Bradi4g00600.1.p	Bd4	-	273895	278189
Purple false Brome	BdNBLRR85	Bradi4g00606	Bradi4g00606.1.p	Bd4	-	280853	284816
Purple false Brome	BdNBLRR86	Bradi4g01117	Bradi4g01117.2.p	Bd4	+	708832	713590
Purple false Brome	BdNBLRR87	Bradi4g02520	Bradi4g02520.3.p	Bd4	-	1730287	1740611
Purple false Brome	BdNBLRR88	Bradi4g02535	Bradi4g02535.2.p	Bd4	-	1785117	1788802
Purple false Brome	BdNBLRR89	Bradi4g03005	Bradi4g03005.1.p	Bd4	-	2264854	2268859
Purple false Brome	BdNBLRR90	Bradi4g03230	Bradi4g03230.2.p	Bd4	-	2565364	2569849
Purple false Brome	BdNBLRR91	Bradi4g04655	Bradi4g04655.5.p	Bd4	-	3828287	3834403
Purple false Brome	BdNBLRR92	Bradi4g05870	Bradi4g05870.1.p	Bd4	-	4871718	4877495
Purple false Brome	BdNBLRR93	Bradi4g06880	Bradi4g06880.2.p	Bd4	-	5736775	5740159
Purple false Brome	BdNBLRR94	Bradi4g06970	Bradi4g06970.1.p	Bd4	+	5825962	5830771
Purple false Brome	BdNBLRR95	Bradi4g08712	Bradi4g08712.3.p	Bd4	+	7831071	7838069
Purple false Brome	BdNBLRR96	Bradi4g09247	Bradi4g09247.2.p	Bd4	+	8577618	8581731
Purple false Brome	BdNBLRR97	Bradi4g09531	Bradi4g09531.1.p	Bd4	-	8790493	8800862
Purple false Brome	BdNBLRR98	Bradi4g09577	Bradi4g09577.3.p	Bd4	-	8975954	8980931
Purple false Brome	BdNBLRR99	Bradi4g10017	Bradi4g10017.3.p	Bd4	-	9649422	9655760
Purple false Brome	BdNBLRR100	Bradi4g10030	Bradi4g10030.2.p	Bd4	-	9657951	9663929
Purple false Brome	BdNBLRR101	Bradi4g10040	Bradi4g10040.1.p	Bd4	-	9677557	9683377
Purple false Brome	BdNBLRR102	Bradi4g10045	Bradi4g10045.2.p	Bd4	-	9683699	9690686
Purple false Brome	BdNBLRR103	Bradi4g10060	Bradi4g10060.1.p	Bd4	-	9706538	9712096
Purple false Brome	BdNBLRR104	Bradi4g10171	Bradi4g10171.3.p	Bd4	+	9830730	9835976
Purple false Brome	BdNBLRR105	Bradi4g10180	Bradi4g10180.3.p	Bd4	+	9839550	9848701
Purple false Brome	BdNBLRR106	Bradi4g10190	Bradi4g10190.3.p	Bd4	+	9871251	9878181
Purple false Brome	BdNBLRR107	Bradi4g10207	Bradi4g10207.2.p	Bd4	+	9887933	9897021
Purple false Brome	BdNBLRR108	Bradi4g10220	Bradi4g10220.2.p	Bd4	+	9901348	9905658
Purple false Brome	BdNBLRR109	Bradi4g11920	Bradi4g11920.4.p	Bd4	-	11867748	11872036
Purple false Brome	BdNBLRR110	Bradi4g11940	Bradi4g11940.2.p	Bd4	-	11900832	11903917
Purple false Brome	BdNBLRR111	Bradi4g12131	Bradi4g12131.1.p	Bd4	-	12117361	12124661
Purple false Brome	BdNBLRR112	Bradi4g12313	Bradi4g12313.1.p	Bd4	+	12430965	12434937
Purple false Brome	BdNBLRR113	Bradi4g12678	Bradi4g12678.2.p	Bd4	+	12729606	12734470
Purple false Brome	BdNBLRR114	Bradi4g12737	Bradi4g12737.6.p	Bd4	-	12860704	12866949
Purple false Brome	BdNBLRR115	Bradi4g13480	Bradi4g13480.2.p	Bd4	-	13815811	13820113
Purple false Brome	BdNBLRR116	Bradi4g13540	Bradi4g13540.3.p	Bd4	-	13918129	13921915
Purple false Brome	BdNBLRR117	Bradi4g14697	Bradi4g14697.1.p	Bd4	+	15308841	15311931
Purple false Brome	BdNBLRR118	Bradi4g15060	Bradi4g15060.3.p	Bd4	-	15782036	15788266
Purple false Brome	BdNBLRR119	Bradi4g16492	Bradi4g16492.6.p	Bd4	+	17291903	17299658
Purple false Brome	BdNBLRR120	Bradi4g17141	Bradi4g17141.1.p	Bd4	+	18128425	18135743
Purple false Brome	BdNBLRR121	Bradi4g17365	Bradi4g17365.1.p	Bd4	+	18563063	18572818
Purple false Brome	BdNBLRR122	Bradi4g21842	Bradi4g21842.1.p	Bd4	-	25614636	25617298
Purple false Brome	BdNBLRR123	Bradi4g21890	Bradi4g21890.1.p	Bd4	+	25650141	25653985
Purple false Brome	BdNBLRR124	Bradi4g24887	Bradi4g24887.2.p	Bd4	+	29976538	29982195
Purple false Brome	BdNBLRR125	Bradi4g24914	Bradi4g24914.1.p	Bd4	+	29994531	30005206
Purple false Brome	BdNBLRR126	Bradi4g25036	Bradi4g25036.1.p	Bd4	-	30145918	30149517
Purple false Brome	BdNBLRR127	Bradi4g25780	Bradi4g25780.2.p	Bd4	+	30991528	30999680
Purple false Brome	BdNBLRR128	Bradi4g25810	Bradi4g25810.1.p	Bd4	+	31004528	31010845
Purple false Brome	BdNBLRR129	Bradi4g28177	Bradi4g28177.5.p	Bd4	-	33398481	33407273
Purple false Brome	BdNBLRR130	Bradi4g28188	Bradi4g28188.2.p	Bd4	+	33408013	33421772
Purple false Brome	BdNBLRR131	Bradi4g35317	Bradi4g35317.6.p	Bd4	-	40700932	40704424
Purple false Brome	BdNBLRR132	Bradi4g38170	Bradi4g38170.3.p	Bd4	+	43091954	43097058
Purple false Brome	BdNBLRR133	Bradi4g38671	Bradi4g38671.1.p	Bd4	-	43441787	43446271
Purple false Brome	BdNBLRR134	Bradi4g40583	Bradi4g40583.8.p	Bd4	+	44882936	44887266
Purple false Brome	BdNBLRR135	Bradi4g40725	Bradi4g40725.1.p	Bd4	-	44982753	44984548
Purple false Brome	BdNBLRR136	Bradi4g41708	Bradi4g41708.1.p	Bd4	-	45665502	45670922
Purple false Brome	BdNBLRR137	Bradi4g44217	Bradi4g44217.6.p	Bd4	+	47645850	47650850
Purple false Brome	BdNBLRR138	Bradi4g44227	Bradi4g44227.8.p	Bd4	+	47667263	47673230
Purple false Brome	BdNBLRR139	Bradi4g44550	Bradi4g44550.7.p	Bd4	-	47846597	47852726
Purple false Brome	BdNBLRR140	Bradi4g44575	Bradi4g44575.3.p	Bd4	-	47863944	47868558
Purple false Brome	BdNBLRR141	Bradi4g44603	Bradi4g44603.2.p	Bd4	-	47901445	47906872
Purple false Brome	BdNBLRR142	Bradi5g00616	Bradi5g00616.2.p	Bd5	-	556630	562816
Purple false Brome	BdNBLRR143	Bradi5g00871	Bradi5g00871.1.p	Bd5	-	818057	824419
Purple false Brome	BdNBLRR144	Bradi5g01167	Bradi5g01167.2.p	Bd5	-	1062798	1068967
Purple false Brome	BdNBLRR145	Bradi5g01209	Bradi5g01209.1.p	Bd5	-	1115119	1117350
Purple false Brome	BdNBLRR146	Bradi5g01546	Bradi5g01546.1.p	Bd5	-	1479433	1486345
Purple false Brome	BdNBLRR147	Bradi5g01924	Bradi5g01924.1.p	Bd5	-	1949815	1953442
Purple false Brome	BdNBLRR148	Bradi5g01936	Bradi5g01936.1.p	Bd5	+	2021828	2026097
Purple false Brome	BdNBLRR149	Bradi5g02367	Bradi5g02367.1.p	Bd5	+	2502984	2509344
Purple false Brome	BdNBLRR150	Bradi5g02430	Bradi5g02430.1.p	Bd5	-	2591819	2596450
Purple false Brome	BdNBLRR151	Bradi5g02860	Bradi5g02860.2.p	Bd5	-	3135635	3139634
Purple false Brome	BdNBLRR152	Bradi5g03110	Bradi5g03110.1.p	Bd5	+	3439191	3444735
Purple false Brome	BdNBLRR153	Bradi5g03145	Bradi5g03145.1.p	Bd5	-	3497845	3502116
Purple false Brome	BdNBLRR154	Bradi5g03989	Bradi5g03989.1.p	Bd5	-	5181727	5188320
Purple false Brome	BdNBLRR155	Bradi5g15560	Bradi5g15560.1.p	Bd5	-	19062558	19067172
Purple false Brome	BdNBLRR156	Bradi5g15565	Bradi5g15565.1.p	Bd5	-	19067651	19072095
Purple false Brome	BdNBLRR157	Bradi5g17527	Bradi5g17527.1.p	Bd5	-	20930341	20933595
Purple false Brome	BdNBLRR158	Bradi5g22187	Bradi5g22187.1.p	Bd5	+	24813777	24819793
Purple false Brome	BdNBLRR159	Bradi0014s00100	Bradi0014s00100.1.p	S14	+	16852	19914
Rice	OsNBLRR1	LOC_Os01g05600	LOC_Os01g05600.1	Chr1	-	2669952	2672924
Rice	OsNBLRR2	LOC_Os01g05620	LOC_Os01g05620.1	Chr1	-	2682019	2684988
Rice	OsNBLRR3	LOC_Os01g15580	LOC_Os01g15580.1	Chr1	+	8751071	8755448
Rice	OsNBLRR4	LOC_Os01g16370	LOC_Os01g16370.1	Chr1	+	9293171	9299788
Rice	OsNBLRR5	LOC_Os01g16400	LOC_Os01g16400.1	Chr1	+	9314159	9318060
Rice	OsNBLRR6	LOC_Os01g20720	LOC_Os01g20720.1	Chr1	+	11526651	11529893
Rice	OsNBLRR7	LOC_Os01g23380	LOC_Os01g23380.1	Chr1	-	13141932	13144941
Rice	OsNBLRR8	LOC_Os01g24820	LOC_Os01g24820.1	Chr1	-	13979885	13983744
Rice	OsNBLRR9	LOC_Os01g25740	LOC_Os01g25740.1	Chr1	-	14587007	14591754
Rice	OsNBLRR10	LOC_Os01g25760	LOC_Os01g25760.1	Chr1	-	14597790	14602976
Rice	OsNBLRR11	LOC_Os01g25810	LOC_Os01g25810.1	Chr1	-	14612547	14617122
Rice	OsNBLRR12	LOC_Os01g35254	LOC_Os01g35254.1	Chr1	-	19516756	19522490
Rice	OsNBLRR13	LOC_Os01g57270	LOC_Os01g57270.1	Chr1	+	33091621	33096363
Rice	OsNBLRR14	LOC_Os01g57280	LOC_Os01g57280.1	Chr1	+	33098072	33104550
Rice	OsNBLRR15	LOC_Os01g57310	LOC_Os01g57310.2	Chr1	+	33116117	33124371
Rice	OsNBLRR16	LOC_Os01g57340	LOC_Os01g57340.1	Chr1	+	33141127	33145609
Rice	OsNBLRR17	LOC_Os01g57870	LOC_Os01g57870.1	Chr1	-	33460254	33463913
Rice	OsNBLRR18	LOC_Os01g58530	LOC_Os01g58530.1	Chr1	+	33821306	33828897
Rice	OsNBLRR19	LOC_Os01g72390	LOC_Os01g72390.1	Chr1	-	41986078	41988856
Rice	OsNBLRR20	LOC_Os01g72410	LOC_Os01g72410.1	Chr1	+	41997451	42000861
Rice	OsNBLRR21	LOC_Os01g72680	LOC_Os01g72680.1	Chr1	+	42169412	42172204
Rice	OsNBLRR22	LOC_Os02g09790	LOC_Os02g09790.1	Chr2	-	5048656	5052503
Rice	OsNBLRR23	LOC_Os02g16270	LOC_Os02g16270.1	Chr2	+	9257998	9262614
Rice	OsNBLRR24	LOC_Os02g17304	LOC_Os02g17304.1	Chr2	-	9922465	9928349
Rice	OsNBLRR25	LOC_Os02g18000	LOC_Os02g18000.1	Chr2	+	10444560	10450976
Rice	OsNBLRR26	LOC_Os02g18140	LOC_Os02g18140.1	Chr2	+	10535635	10539699
Rice	OsNBLRR27	LOC_Os02g18510	LOC_Os02g18510.1	Chr2	-	10776284	10780758
Rice	OsNBLRR28	LOC_Os02g20460	LOC_Os02g20460.1	Chr2	-	12065355	12068633
Rice	OsNBLRR29	LOC_Os02g25900	LOC_Os02g25900.1	Chr2	+	15192254	15196729
Rice	OsNBLRR30	LOC_Os02g27500	LOC_Os02g27500.1	Chr2	-	16270018	16272549
Rice	OsNBLRR31	LOC_Os02g30150	LOC_Os02g30150.1	Chr2	+	17910631	17915473
Rice	OsNBLRR32	LOC_Os03g10900	LOC_Os03g10900.1	Chr3	-	5596830	5599784
Rice	OsNBLRR33	LOC_Os03g10910	LOC_Os03g10910.1	Chr3	+	5607032	5609758
Rice	OsNBLRR34	LOC_Os03g14900	LOC_Os03g14900.1	Chr3	-	8122245	8126084
Rice	OsNBLRR35	LOC_Os03g20840	LOC_Os03g20840.1	Chr3	-	11798065	11802045
Rice	OsNBLRR36	LOC_Os03g30910	LOC_Os03g30910.1	Chr3	+	17605272	17607751
Rice	OsNBLRR37	LOC_Os03g36920	LOC_Os03g36920.1	Chr3	-	20485905	20491235
Rice	OsNBLRR38	LOC_Os03g37720	LOC_Os03g37720.1	Chr3	-	20913610	20917410
Rice	OsNBLRR39	LOC_Os03g38250	LOC_Os03g38250.1	Chr3	+	21233600	21237936
Rice	OsNBLRR40	LOC_Os03g38330	LOC_Os03g38330.1	Chr3	+	21268409	21272412
Rice	OsNBLRR41	LOC_Os03g40194	LOC_Os03g40194.1	Chr3	-	22347660	22351524
Rice	OsNBLRR42	LOC_Os03g46550	LOC_Os03g46550.1	Chr3	+	26337727	26341982
Rice	OsNBLRR43	LOC_Os03g48320	LOC_Os03g48320.1	Chr3	-	27517616	27521492
Rice	OsNBLRR44	LOC_Os03g48370	LOC_Os03g48370.1	Chr3	+	27536734	27543081
Rice	OsNBLRR45	LOC_Os03g50150	LOC_Os03g50150.1	Chr3	+	28599798	28603935
Rice	OsNBLRR46	LOC_Os03g63150	LOC_Os03g63150.2	Chr3	-	35693286	35699010
Rice	OsNBLRR47	LOC_Os03g63200	LOC_Os03g63200.1	Chr3	-	35710304	35715776
Rice	OsNBLRR48	LOC_Os03g63240	LOC_Os03g63240.1	Chr3	-	35729881	35732118
Rice	OsNBLRR49	LOC_Os04g02110	LOC_Os04g02110.1	Chr4	-	681115	687716
Rice	OsNBLRR50	LOC_Os04g02450	LOC_Os04g02450.1	Chr4	-	888474	890756
Rice	OsNBLRR51	LOC_Os04g08390	LOC_Os04g08390.1	Chr4	-	4484997	4490101
Rice	OsNBLRR52	LOC_Os04g14220	LOC_Os04g14220.2	Chr4	-	7973003	7983887
Rice	OsNBLRR53	LOC_Os04g21890	LOC_Os04g21890.1	Chr4	+	12396117	12398915
Rice	OsNBLRR54	LOC_Os04g30660	LOC_Os04g30660.1	Chr4	+	18318639	18322459
Rice	OsNBLRR55	LOC_Os04g30930	LOC_Os04g30930.1	Chr4	+	18490353	18494159
Rice	OsNBLRR56	LOC_Os04g39460	LOC_Os04g39460.1	Chr4	+	23506845	23509631
Rice	OsNBLRR57	LOC_Os04g41370	LOC_Os04g41370.1	Chr4	-	24538462	24541590
Rice	OsNBLRR58	LOC_Os04g41380	LOC_Os04g41380.1	Chr4	+	24541955	24545637
Rice	OsNBLRR59	LOC_Os04g43340	LOC_Os04g43340.1	Chr4	-	25631835	25636842
Rice	OsNBLRR60	LOC_Os04g43440	LOC_Os04g43440.1	Chr4	-	25708299	25712547
Rice	OsNBLRR61	LOC_Os04g53120	LOC_Os04g53120.1	Chr4	+	31638099	31644795
Rice	OsNBLRR62	LOC_Os04g53160	LOC_Os04g53160.1	Chr4	+	31656691	31662693
Rice	OsNBLRR63	LOC_Os05g12570	LOC_Os05g12570.1	Chr5	+	7211727	7216703
Rice	OsNBLRR64	LOC_Os05g12770	LOC_Os05g12770.1	Chr5	-	7325664	7330296
Rice	OsNBLRR65	LOC_Os05g16200	LOC_Os05g16200.1	Chr5	-	9151346	9154980
Rice	OsNBLRR66	LOC_Os05g23250	LOC_Os05g23250.1	Chr5	-	13269605	13277175
Rice	OsNBLRR67	LOC_Os05g23990	LOC_Os05g23990.1	Chr5	+	13817137	13822276
Rice	OsNBLRR68	LOC_Os05g30220	LOC_Os05g30220.1	Chr5	-	17512760	17517933
Rice	OsNBLRR69	LOC_Os05g31530	LOC_Os05g31530.1	Chr5	+	18341349	18347097
Rice	OsNBLRR70	LOC_Os05g31550	LOC_Os05g31550.1	Chr5	+	18354322	18357990
Rice	OsNBLRR71	LOC_Os05g31570	LOC_Os05g31570.1	Chr5	+	18377097	18382814
Rice	OsNBLRR72	LOC_Os05g31610	LOC_Os05g31610.1	Chr5	+	18396847	18401175
Rice	OsNBLRR73	LOC_Os05g34220	LOC_Os05g34220.1	Chr5	+	20258661	20262474
Rice	OsNBLRR74	LOC_Os05g40160	LOC_Os05g40160.1	Chr5	+	23586768	23590400
Rice	OsNBLRR75	LOC_Os05g41290	LOC_Os05g41290.1	Chr5	+	24184447	24189203
Rice	OsNBLRR76	LOC_Os05g41310	LOC_Os05g41310.1	Chr5	+	24197214	24200543
Rice	OsNBLRR77	LOC_Os06g05359	LOC_Os06g05359.1	Chr6	+	2410176	2418568
Rice	OsNBLRR78	LOC_Os06g06380	LOC_Os06g06380.1	Chr6	-	2973521	2979496
Rice	OsNBLRR79	LOC_Os06g06850	LOC_Os06g06850.1	Chr6	-	3234519	3239156
Rice	OsNBLRR80	LOC_Os06g06860	LOC_Os06g06860.1	Chr6	-	3241818	3246312
Rice	OsNBLRR81	LOC_Os06g15750	LOC_Os06g15750.1	Chr6	-	8935092	8939018
Rice	OsNBLRR82	LOC_Os06g17900	LOC_Os06g17900.1	Chr6	+	10387509	10390465
Rice	OsNBLRR83	LOC_Os06g17920	LOC_Os06g17920.1	Chr6	+	10405659	10415295
Rice	OsNBLRR84	LOC_Os06g17950	LOC_Os06g17950.1	Chr6	+	10435816	10441907
Rice	OsNBLRR85	LOC_Os06g20050	LOC_Os06g20050.1	Chr6	+	11498992	11503823
Rice	OsNBLRR86	LOC_Os06g37820	LOC_Os06g37820.1	Chr6	-	22376666	22387246
Rice	OsNBLRR87	LOC_Os06g41480	LOC_Os06g41480.1	Chr6	+	24866897	24871210
Rice	OsNBLRR88	LOC_Os06g43670	LOC_Os06g43670.1	Chr6	+	26279804	26292345
Rice	OsNBLRR89	LOC_Os06g45690	LOC_Os06g45690.1	Chr6	+	27666205	27670507
Rice	OsNBLRR90	LOC_Os06g48520	LOC_Os06g48520.1	Chr6	-	29352930	29356136
Rice	OsNBLRR91	LOC_Os06g48990	LOC_Os06g48990.2	Chr6	-	29679380	29690111
Rice	OsNBLRR92	LOC_Os07g08890	LOC_Os07g08890.1	Chr7	+	4618666	4622813
Rice	OsNBLRR93	LOC_Os07g17230	LOC_Os07g17230.1	Chr7	-	10155452	10159775
Rice	OsNBLRR94	LOC_Os07g27370	LOC_Os07g27370.1	Chr7	-	15928645	15931490
Rice	OsNBLRR95	LOC_Os07g29810	LOC_Os07g29810.1	Chr7	+	17524037	17528680
Rice	OsNBLRR96	LOC_Os07g29820	LOC_Os07g29820.1	Chr7	-	17529552	17535086
Rice	OsNBLRR97	LOC_Os07g31800	LOC_Os07g31800.1	Chr7	-	18895754	18904535
Rice	OsNBLRR98	LOC_Os07g33690	LOC_Os07g33690.1	Chr7	-	20129648	20135321
Rice	OsNBLRR99	LOC_Os07g33720	LOC_Os07g33720.1	Chr7	+	20157460	20160904
Rice	OsNBLRR100	LOC_Os07g33730	LOC_Os07g33730.1	Chr7	-	20164249	20170161
Rice	OsNBLRR101	LOC_Os07g33740	LOC_Os07g33740.1	Chr7	+	20173960	20177774
Rice	OsNBLRR102	LOC_Os07g40810	LOC_Os07g40810.1	Chr7	-	24456130	24459910
Rice	OsNBLRR103	LOC_Os08g07774	LOC_Os08g07774.1	Chr8	+	4352807	4361458
Rice	OsNBLRR104	LOC_Os08g07890	LOC_Os08g07890.1	Chr8	+	4440181	4448191
Rice	OsNBLRR105	LOC_Os08g07930	LOC_Os08g07930.1	Chr8	+	4466029	4471773
Rice	OsNBLRR106	LOC_Os08g07940	LOC_Os08g07940.1	Chr8	+	4474830	4485343
Rice	OsNBLRR107	LOC_Os08g09110	LOC_Os08g09110.1	Chr8	-	5274864	5279294
Rice	OsNBLRR108	LOC_Os08g12740	LOC_Os08g12740.2	Chr8	-	7539941	7551989
Rice	OsNBLRR109	LOC_Os08g14850	LOC_Os08g14850.1	Chr8	+	8939479	8953088
Rice	OsNBLRR110	LOC_Os08g15880	LOC_Os08g15880.1	Chr8	-	9665857	9671380
Rice	OsNBLRR111	LOC_Os08g16120	LOC_Os08g16120.1	Chr8	+	9824627	9828471
Rice	OsNBLRR112	LOC_Os08g16460	LOC_Os08g16460.1	Chr8	+	10077424	10081397
Rice	OsNBLRR113	LOC_Os08g19980	LOC_Os08g19980.1	Chr8	-	11956651	11965968
Rice	OsNBLRR114	LOC_Os08g20000	LOC_Os08g20000.1	Chr8	+	11974692	11981929
Rice	OsNBLRR115	LOC_Os08g24380	LOC_Os08g24380.1	Chr8	-	14714652	14721326
Rice	OsNBLRR116	LOC_Os08g28570	LOC_Os08g28570.1	Chr8	+	17451968	17456043
Rice	OsNBLRR117	LOC_Os08g29809	LOC_Os08g29809.1	Chr8	-	18319089	18329913
Rice	OsNBLRR118	LOC_Os08g29854	LOC_Os08g29854.1	Chr8	+	18345865	18359037
Rice	OsNBLRR119	LOC_Os08g32880	LOC_Os08g32880.1	Chr8	+	20389564	20392287
Rice	OsNBLRR120	LOC_Os08g32890	LOC_Os08g32890.1	Chr8	+	20395487	20398504
Rice	OsNBLRR121	LOC_Os08g42670	LOC_Os08g42670.2	Chr8	-	26968542	26978241
Rice	OsNBLRR122	LOC_Os08g42710	LOC_Os08g42710.1	Chr8	+	27016962	27027229
Rice	OsNBLRR123	LOC_Os08g43000	LOC_Os08g43000.1	Chr8	-	27175631	27179263
Rice	OsNBLRR124	LOC_Os08g43010	LOC_Os08g43010.1	Chr8	-	27181459	27185448
Rice	OsNBLRR125	LOC_Os08g43050	LOC_Os08g43050.1	Chr8	-	27205869	27209951
Rice	OsNBLRR126	LOC_Os09g07580	LOC_Os09g07580.1	Chr9	-	3797045	3802606
Rice	OsNBLRR127	LOC_Os09g09490	LOC_Os09g09490.1	Chr9	+	5108210	5112958
Rice	OsNBLRR128	LOC_Os09g09750	LOC_Os09g09750.1	Chr9	+	5276098	5278927
Rice	OsNBLRR129	LOC_Os09g10054	LOC_Os09g10054.1	Chr9	-	5471800	5491310
Rice	OsNBLRR130	LOC_Os09g11020	LOC_Os09g11020.1	Chr9	-	6117013	6123691
Rice	OsNBLRR131	LOC_Os09g13820	LOC_Os09g13820.1	Chr9	+	8118804	8123212
Rice	OsNBLRR132	LOC_Os09g14010	LOC_Os09g14010.1	Chr9	-	8264589	8268015
Rice	OsNBLRR133	LOC_Os09g14060	LOC_Os09g14060.1	Chr9	-	8313344	8316031
Rice	OsNBLRR134	LOC_Os09g14100	LOC_Os09g14100.1	Chr9	-	8348957	8354350
Rice	OsNBLRR135	LOC_Os09g14410	LOC_Os09g14410.1	Chr9	-	8510737	8516543
Rice	OsNBLRR136	LOC_Os09g14450	LOC_Os09g14450.1	Chr9	+	8537185	8541654
Rice	OsNBLRR137	LOC_Os09g15850	LOC_Os09g15850.1	Chr9	+	9681880	9689738
Rice	OsNBLRR138	LOC_Os09g16000	LOC_Os09g16000.1	Chr9	+	9777527	9780698
Rice	OsNBLRR139	LOC_Os09g20020	LOC_Os09g20020.1	Chr9	-	11989748	11993428
Rice	OsNBLRR140	LOC_Os09g20040	LOC_Os09g20040.1	Chr9	+	12004419	12010546
Rice	OsNBLRR141	LOC_Os09g34150	LOC_Os09g34150.1	Chr9	-	20157700	20162008
Rice	OsNBLRR142	LOC_Os09g34160	LOC_Os09g34160.1	Chr9	-	20162670	20167776
Rice	OsNBLRR143	LOC_Os10g04060	LOC_Os10g04060.1	Chr10	-	1871009	1875535
Rice	OsNBLRR144	LOC_Os10g04090	LOC_Os10g04090.1	Chr10	-	1890052	1894005
Rice	OsNBLRR145	LOC_Os10g04120	LOC_Os10g04120.1	Chr10	-	1904371	1909316
Rice	OsNBLRR146	LOC_Os10g04180	LOC_Os10g04180.1	Chr10	-	1949297	1956934
Rice	OsNBLRR147	LOC_Os10g04674	LOC_Os10g04674.2	Chr10	-	2226402	2237611
Rice	OsNBLRR148	LOC_Os10g07400	LOC_Os10g07400.2	Chr10	-	3908102	3912672
Rice	OsNBLRR149	LOC_Os10g21400	LOC_Os10g21400.1	Chr10	+	10956347	10959148
Rice	OsNBLRR150	LOC_Os10g25487	LOC_Os10g25487.1	Chr10	+	13171237	13183587
Rice	OsNBLRR151	LOC_Os10g33440	LOC_Os10g33440.2	Chr10	+	17606602	17613157
Rice	OsNBLRR152	LOC_Os11g10550	LOC_Os11g10550.1	Chr11	-	5777015	5787839
Rice	OsNBLRR153	LOC_Os11g10610	LOC_Os11g10610.1	Chr11	-	5820833	5826729
Rice	OsNBLRR154	LOC_Os11g11770	LOC_Os11g11770.1	Chr11	-	6532861	6535926
Rice	OsNBLRR155	LOC_Os11g11810	LOC_Os11g11810.1	Chr11	+	6554514	6561687
Rice	OsNBLRR156	LOC_Os11g11950	LOC_Os11g11950.1	Chr11	-	6631958	6634662
Rice	OsNBLRR157	LOC_Os11g11960	LOC_Os11g11960.1	Chr11	-	6638262	6640922
Rice	OsNBLRR158	LOC_Os11g11990	LOC_Os11g11990.1	Chr11	+	6655976	6663781
Rice	OsNBLRR159	LOC_Os11g12000	LOC_Os11g12000.1	Chr11	+	6668507	6681159
Rice	OsNBLRR160	LOC_Os11g12040	LOC_Os11g12040.1	Chr11	+	6692025	6697566
Rice	OsNBLRR161	LOC_Os11g12050	LOC_Os11g12050.2	Chr11	+	6703120	6709237
Rice	OsNBLRR162	LOC_Os11g12320	LOC_Os11g12320.1	Chr11	+	6875946	6877418
Rice	OsNBLRR163	LOC_Os11g12330	LOC_Os11g12330.1	Chr11	+	6878608	6884945
Rice	OsNBLRR164	LOC_Os11g12340	LOC_Os11g12340.2	Chr11	+	6888057	6896357
Rice	OsNBLRR165	LOC_Os11g13430	LOC_Os11g13430.1	Chr11	+	7356166	7359604
Rice	OsNBLRR166	LOC_Os11g13940	LOC_Os11g13940.1	Chr11	-	7712006	7717010
Rice	OsNBLRR167	LOC_Os11g14380	LOC_Os11g14380.1	Chr11	+	8072444	8078086
Rice	OsNBLRR168	LOC_Os11g15190	LOC_Os11g15190.1	Chr11	-	8568422	8572164
Rice	OsNBLRR169	LOC_Os11g16470	LOC_Os11g16470.2	Chr11	+	9108473	9112774
Rice	OsNBLRR170	LOC_Os11g16530	LOC_Os11g16530.2	Chr11	+	9144177	9151398
Rice	OsNBLRR171	LOC_Os11g28950	LOC_Os11g28950.1	Chr11	-	16751697	16759716
Rice	OsNBLRR172	LOC_Os11g29000	LOC_Os11g29000.1	Chr11	-	16781662	16784646
Rice	OsNBLRR173	LOC_Os11g29050	LOC_Os11g29050.1	Chr11	+	16821579	16826538
Rice	OsNBLRR174	LOC_Os11g29090	LOC_Os11g29090.1	Chr11	-	16849043	16852227
Rice	OsNBLRR175	LOC_Os11g29110	LOC_Os11g29110.1	Chr11	+	16860235	16864216
Rice	OsNBLRR176	LOC_Os11g29920	LOC_Os11g29920.1	Chr11	-	17385302	17393700
Rice	OsNBLRR177	LOC_Os11g29970	LOC_Os11g29970.1	Chr11	-	17411995	17417481
Rice	OsNBLRR178	LOC_Os11g29990	LOC_Os11g29990.1	Chr11	-	17434258	17438286
Rice	OsNBLRR179	LOC_Os11g30060	LOC_Os11g30060.1	Chr11	+	17484860	17489555
Rice	OsNBLRR180	LOC_Os11g30210	LOC_Os11g30210.1	Chr11	-	17561346	17565177
Rice	OsNBLRR181	LOC_Os11g34880	LOC_Os11g34880.1	Chr11	-	20444817	20450284
Rice	OsNBLRR182	LOC_Os11g34920	LOC_Os11g34920.1	Chr11	+	20461110	20464673
Rice	OsNBLRR183	LOC_Os11g34970	LOC_Os11g34970.1	Chr11	+	20497481	20500414
Rice	OsNBLRR184	LOC_Os11g36410	LOC_Os11g36410.1	Chr11	-	21468751	21472160
Rice	OsNBLRR185	LOC_Os11g37050	LOC_Os11g37050.1	Chr11	+	21872063	21877085
Rice	OsNBLRR186	LOC_Os11g37774	LOC_Os11g37774.1	Chr11	+	22351283	22356398
Rice	OsNBLRR187	LOC_Os11g37780	LOC_Os11g37780.1	Chr11	+	22366978	22370692
Rice	OsNBLRR188	LOC_Os11g37860	LOC_Os11g37860.1	Chr11	+	22427759	22435407
Rice	OsNBLRR189	LOC_Os11g37880	LOC_Os11g37880.1	Chr11	+	22451636	22458566
Rice	OsNBLRR190	LOC_Os11g38440	LOC_Os11g38440.1	Chr11	+	22763793	22767680
Rice	OsNBLRR191	LOC_Os11g38520	LOC_Os11g38520.1	Chr11	-	22823283	22827625
Rice	OsNBLRR192	LOC_Os11g39160	LOC_Os11g39160.1	Chr11	-	23305866	23313424
Rice	OsNBLRR193	LOC_Os11g39290	LOC_Os11g39290.1	Chr11	+	23394472	23397799
Rice	OsNBLRR194	LOC_Os11g39310	LOC_Os11g39310.1	Chr11	-	23403416	23407282
Rice	OsNBLRR195	LOC_Os11g39320	LOC_Os11g39320.1	Chr11	+	23408103	23413029
Rice	OsNBLRR196	LOC_Os11g39330	LOC_Os11g39330.1	Chr11	-	23415625	23418638
Rice	OsNBLRR197	LOC_Os11g40780	LOC_Os11g40780.1	Chr11	-	24387280	24390444
Rice	OsNBLRR198	LOC_Os11g42040	LOC_Os11g42040.1	Chr11	-	25289129	25293954
Rice	OsNBLRR199	LOC_Os11g42060	LOC_Os11g42060.1	Chr11	-	25315869	25318082
Rice	OsNBLRR200	LOC_Os11g42070	LOC_Os11g42070.1	Chr11	+	25321310	25325479
Rice	OsNBLRR201	LOC_Os11g42090	LOC_Os11g42090.1	Chr11	-	25338882	25345347
Rice	OsNBLRR202	LOC_Os11g42580	LOC_Os11g42580.1	Chr11	+	25626858	25631192
Rice	OsNBLRR203	LOC_Os11g42770	LOC_Os11g42770.1	Chr11	+	25758921	25763215
Rice	OsNBLRR204	LOC_Os11g43320	LOC_Os11g43320.1	Chr11	+	26139957	26143460
Rice	OsNBLRR205	LOC_Os11g43420	LOC_Os11g43420.1	Chr11	+	26217424	26220753
Rice	OsNBLRR206	LOC_Os11g44960	LOC_Os11g44960.1	Chr11	+	27221855	27226087
Rice	OsNBLRR207	LOC_Os11g44970	LOC_Os11g44970.1	Chr11	+	27234199	27237260
Rice	OsNBLRR208	LOC_Os11g44990	LOC_Os11g44990.1	Chr11	+	27242070	27245161
Rice	OsNBLRR209	LOC_Os11g45050	LOC_Os11g45050.1	Chr11	+	27261093	27264194
Rice	OsNBLRR210	LOC_Os11g45060	LOC_Os11g45060.1	Chr11	+	27268948	27273348
Rice	OsNBLRR211	LOC_Os11g45090	LOC_Os11g45090.1	Chr11	+	27282232	27285045
Rice	OsNBLRR212	LOC_Os11g45130	LOC_Os11g45130.1	Chr11	+	27318942	27324163
Rice	OsNBLRR213	LOC_Os11g45180	LOC_Os11g45180.1	Chr11	+	27342028	27345123
Rice	OsNBLRR214	LOC_Os11g45190	LOC_Os11g45190.1	Chr11	+	27349483	27354931
Rice	OsNBLRR215	LOC_Os11g45330	LOC_Os11g45330.1	Chr11	+	27427776	27430560
Rice	OsNBLRR216	LOC_Os11g45790	LOC_Os11g45790.1	Chr11	-	27703761	27707310
Rice	OsNBLRR217	LOC_Os11g45930	LOC_Os11g45930.1	Chr11	+	27793777	27797821
Rice	OsNBLRR218	LOC_Os11g45980	LOC_Os11g45980.1	Chr11	+	27820309	27824920
Rice	OsNBLRR219	LOC_Os11g46140	LOC_Os11g46140.1	Chr11	+	27928731	27931045
Rice	OsNBLRR220	LOC_Os11g46200	LOC_Os11g46200.1	Chr11	-	27978368	27983597
Rice	OsNBLRR221	LOC_Os11g47447	LOC_Os11g47447.1	Chr11	+	28653511	28655918
Rice	OsNBLRR222	LOC_Os11g47780	LOC_Os11g47780.1	Chr11	-	28811740	28815723
Rice	OsNBLRR223	LOC_Os12g03080	LOC_Os12g03080.1	Chr12	-	1157980	1165291
Rice	OsNBLRR224	LOC_Os12g06920	LOC_Os12g06920.1	Chr12	+	3375469	3381282
Rice	OsNBLRR225	LOC_Os12g09739	LOC_Os12g09739.1	Chr12	-	5137607	5149493
Rice	OsNBLRR226	LOC_Os12g10180	LOC_Os12g10180.1	Chr12	-	5376866	5383042
Rice	OsNBLRR227	LOC_Os12g10410	LOC_Os12g10410.1	Chr12	-	5508562	5515016
Rice	OsNBLRR228	LOC_Os12g10710	LOC_Os12g10710.1	Chr12	-	5740541	5752994
Rice	OsNBLRR229	LOC_Os12g17420	LOC_Os12g17420.1	Chr12	-	9986281	9987914
Rice	OsNBLRR230	LOC_Os12g18360	LOC_Os12g18360.1	Chr12	-	10606359	10612068
Rice	OsNBLRR231	LOC_Os12g29280	LOC_Os12g29280.1	Chr12	+	17354834	17357230
Rice	OsNBLRR232	LOC_Os12g29290	LOC_Os12g29290.1	Chr12	+	17362964	17365528
Rice	OsNBLRR233	LOC_Os12g29690	LOC_Os12g29690.1	Chr12	-	17708000	17712514
Rice	OsNBLRR234	LOC_Os12g29710	LOC_Os12g29710.1	Chr12	-	17735989	17740563
Rice	OsNBLRR235	LOC_Os12g30720	LOC_Os12g30720.1	Chr12	-	18446075	18450017
Rice	OsNBLRR236	LOC_Os12g30760	LOC_Os12g30760.1	Chr12	-	18469213	18474449
Rice	OsNBLRR237	LOC_Os12g31200	LOC_Os12g31200.1	Chr12	+	18783467	18787349
Rice	OsNBLRR238	LOC_Os12g31620	LOC_Os12g31620.1	Chr12	-	19043758	19048583
Rice	OsNBLRR239	LOC_Os12g37740	LOC_Os12g37740.1	Chr12	-	23167074	23171951
Rice	OsNBLRR240	LOC_Os12g37760	LOC_Os12g37760.1	Chr12	+	23182563	23188516
Rice	OsNBLRR241	LOC_Os12g39620	LOC_Os12g39620.2	Chr12	+	24454957	24459824
Sorghum	SbNBLRR1	Sobic.001G021700	Sobic.001G021700.1.p	Chr01	-	1805055	1810561
Sorghum	SbNBLRR2	Sobic.001G132300	Sobic.001G132300.2.p	Chr01	+	10515073	10521636
Sorghum	SbNBLRR3	Sobic.001G178700	Sobic.001G178700.1.p	Chr01	+	15189783	15194929
Sorghum	SbNBLRR4	Sobic.001G182700	Sobic.001G182700.1.p	Chr01	-	15619778	15623179
Sorghum	SbNBLRR5	Sobic.001G182800	Sobic.001G182800.1.p	Chr01	-	15627671	15632152
Sorghum	SbNBLRR6	Sobic.001G185000	Sobic.001G185000.1.p	Chr01	-	15952989	15956905
Sorghum	SbNBLRR7	Sobic.001G187900	Sobic.001G187900.1.p	Chr01	+	16736654	16740024
Sorghum	SbNBLRR8	Sobic.001G200000	Sobic.001G200000.1.p	Chr01	-	18295401	18300197
Sorghum	SbNBLRR9	Sobic.001G221700	Sobic.001G221700.1.p	Chr01	-	21152665	21165525
Sorghum	SbNBLRR10	Sobic.001G272600	Sobic.001G272600.1.p	Chr01	+	56740604	56751786
Sorghum	SbNBLRR11	Sobic.001G272800	Sobic.001G272800.1.p	Chr01	+	56838288	56843318
Sorghum	SbNBLRR12	Sobic.001G291000	Sobic.001G291000.3.p	Chr01	-	60897328	60901962
Sorghum	SbNBLRR13	Sobic.001G387500	Sobic.001G387500.1.p	Chr01	+	71597975	71601243
Sorghum	SbNBLRR14	Sobic.001G434100	Sobic.001G434100.1.p	Chr01	+	75405358	75411155
Sorghum	SbNBLRR15	Sobic.002G010800	Sobic.002G010800.1.p	Chr02	+	1026073	1033484
Sorghum	SbNBLRR16	Sobic.002G031100	Sobic.002G031100.2.p	Chr02	+	2848828	2857191
Sorghum	SbNBLRR17	Sobic.002G058400	Sobic.002G058400.1.p	Chr02	+	5677383	5681780
Sorghum	SbNBLRR18	Sobic.002G062600	Sobic.002G062600.1.p	Chr02	-	6072382	6078386
Sorghum	SbNBLRR19	Sobic.002G062700	Sobic.002G062700.6.p	Chr02	-	6089221	6096013
Sorghum	SbNBLRR20	Sobic.002G062950	Sobic.002G062950.1.p	Chr02	+	6097055	6119149
Sorghum	SbNBLRR21	Sobic.002G063201	Sobic.002G063201.1.p	Chr02	-	6127379	6141310
Sorghum	SbNBLRR22	Sobic.002G063500	Sobic.002G063500.1.p	Chr02	-	6163495	6169583
Sorghum	SbNBLRR23	Sobic.002G063700	Sobic.002G063700.2.p	Chr02	+	6236445	6244385
Sorghum	SbNBLRR24	Sobic.002G072000	Sobic.002G072000.8.p	Chr02	-	7352143	7362850
Sorghum	SbNBLRR25	Sobic.002G104400	Sobic.002G104400.1.p	Chr02	+	12372087	12384243
Sorghum	SbNBLRR26	Sobic.002G104500	Sobic.002G104500.1.p	Chr02	+	12386549	12390557
Sorghum	SbNBLRR27	Sobic.002G168500	Sobic.002G168500.2.p	Chr02	+	53861493	53865303
Sorghum	SbNBLRR28	Sobic.002G169400	Sobic.002G169400.1.p	Chr02	-	54646666	54656592
Sorghum	SbNBLRR29	Sobic.002G169633	Sobic.002G169633.1.p	Chr02	+	54816015	54848677
Sorghum	SbNBLRR30	Sobic.002G173000	Sobic.002G173000.1.p	Chr02	-	55834793	55842603
Sorghum	SbNBLRR31	Sobic.002G173100	Sobic.002G173100.1.p	Chr02	+	55845841	55864236
Sorghum	SbNBLRR32	Sobic.002G303000	Sobic.002G303000.1.p	Chr02	+	69211857	69217043
Sorghum	SbNBLRR33	Sobic.002G303100	Sobic.002G303100.6.p	Chr02	-	69219130	69225982
Sorghum	SbNBLRR34	Sobic.002G310800	Sobic.002G310800.3.p	Chr02	+	69765804	69788562
Sorghum	SbNBLRR35	Sobic.002G321100	Sobic.002G321100.1.p	Chr02	-	70587538	70593209
Sorghum	SbNBLRR36	Sobic.002G321200	Sobic.002G321200.1.p	Chr02	+	70594650	70598809
Sorghum	SbNBLRR37	Sobic.002G393800	Sobic.002G393800.1.p	Chr02	-	75991820	75996142
Sorghum	SbNBLRR38	Sobic.002G393900	Sobic.002G393900.3.p	Chr02	+	76002396	76007254
Sorghum	SbNBLRR39	Sobic.002G398200	Sobic.002G398200.1.p	Chr02	+	76309904	76314126
Sorghum	SbNBLRR40	Sobic.003G118900	Sobic.003G118900.1.p	Chr03	+	10814956	10819288
Sorghum	SbNBLRR41	Sobic.003G161400	Sobic.003G161400.2.p	Chr03	-	19461842	19471255
Sorghum	SbNBLRR42	Sobic.003G313700	Sobic.003G313700.1.p	Chr03	-	70502532	70506679
Sorghum	SbNBLRR43	Sobic.003G317300	Sobic.003G317300.3.p	Chr03	+	70833618	70839162
Sorghum	SbNBLRR44	Sobic.003G321300	Sobic.003G321300.2.p	Chr03	-	71209140	71213359
Sorghum	SbNBLRR45	Sobic.003G325200	Sobic.003G325200.4.p	Chr03	-	71483609	71487899
Sorghum	SbNBLRR46	Sobic.003G325300	Sobic.003G325300.2.p	Chr03	+	71489951	71494157
Sorghum	SbNBLRR47	Sobic.003G329300	Sobic.003G329300.1.p	Chr03	-	71795946	71799340
Sorghum	SbNBLRR48	Sobic.003G419600	Sobic.003G419600.1.p	Chr03	-	78880952	78889592
Sorghum	SbNBLRR49	Sobic.004G074400	Sobic.004G074400.1.p	Chr04	-	6108768	6112837
Sorghum	SbNBLRR50	Sobic.004G117000	Sobic.004G117000.1.p	Chr04	+	12489183	12495554
Sorghum	SbNBLRR51	Sobic.005G019200	Sobic.005G019200.2.p	Chr05	-	1759116	1765241
Sorghum	SbNBLRR52	Sobic.005G019400	Sobic.005G019400.1.p	Chr05	-	1779651	1787847
Sorghum	SbNBLRR53	Sobic.005G019600	Sobic.005G019600.5.p	Chr05	-	1810234	1817041
Sorghum	SbNBLRR54	Sobic.005G030000	Sobic.005G030000.1.p	Chr05	-	2704244	2709322
Sorghum	SbNBLRR55	Sobic.005G035100	Sobic.005G035100.1.p	Chr05	+	3208623	3215301
Sorghum	SbNBLRR56	Sobic.005G047700	Sobic.005G047700.4.p	Chr05	-	4568942	4573592
Sorghum	SbNBLRR57	Sobic.005G053100	Sobic.005G053100.1.p	Chr05	+	5410858	5420975
Sorghum	SbNBLRR58	Sobic.005G053200	Sobic.005G053200.5.p	Chr05	+	5427424	5440215
Sorghum	SbNBLRR59	Sobic.005G053502	Sobic.005G053502.1.p	Chr05	+	5464600	5470392
Sorghum	SbNBLRR60	Sobic.005G053652	Sobic.005G053652.1.p	Chr05	+	5504482	5516865
Sorghum	SbNBLRR61	Sobic.005G053800	Sobic.005G053800.2.p	Chr05	+	5519370	5540853
Sorghum	SbNBLRR62	Sobic.005G053900	Sobic.005G053900.1.p	Chr05	+	5544063	5554413
Sorghum	SbNBLRR63	Sobic.005G054000	Sobic.005G054000.5.p	Chr05	+	5577641	5587374
Sorghum	SbNBLRR64	Sobic.005G054300	Sobic.005G054300.2.p	Chr05	+	5600156	5614163
Sorghum	SbNBLRR65	Sobic.005G054600	Sobic.005G054600.1.p	Chr05	+	5631840	5645895
Sorghum	SbNBLRR66	Sobic.005G070500	Sobic.005G070500.1.p	Chr05	-	8431480	8434362
Sorghum	SbNBLRR67	Sobic.005G071700	Sobic.005G071700.1.p	Chr05	+	8640062	8643633
Sorghum	SbNBLRR68	Sobic.005G075100	Sobic.005G075100.2.p	Chr05	+	9333533	9339733
Sorghum	SbNBLRR69	Sobic.005G075600	Sobic.005G075600.1.p	Chr05	+	9476986	9482647
Sorghum	SbNBLRR70	Sobic.005G075800	Sobic.005G075800.2.p	Chr05	+	9492756	9498829
Sorghum	SbNBLRR71	Sobic.005G076100	Sobic.005G076100.1.p	Chr05	+	9529827	9536019
Sorghum	SbNBLRR72	Sobic.005G076200	Sobic.005G076200.2.p	Chr05	+	9538979	9551898
Sorghum	SbNBLRR73	Sobic.005G076400	Sobic.005G076400.3.p	Chr05	+	9566936	9572774
Sorghum	SbNBLRR74	Sobic.005G092600	Sobic.005G092600.1.p	Chr05	-	14447942	14455734
Sorghum	SbNBLRR75	Sobic.005G095000	Sobic.005G095000.1.p	Chr05	-	15117023	15121506
Sorghum	SbNBLRR76	Sobic.005G095600	Sobic.005G095600.2.p	Chr05	-	15150747	15155305
Sorghum	SbNBLRR77	Sobic.005G095680	Sobic.005G095680.1.p	Chr05	-	15184541	15189138
Sorghum	SbNBLRR78	Sobic.005G095700	Sobic.005G095700.4.p	Chr05	+	15205201	15216830
Sorghum	SbNBLRR79	Sobic.005G096000	Sobic.005G096000.1.p	Chr05	-	15286039	15295939
Sorghum	SbNBLRR80	Sobic.005G096201	Sobic.005G096201.1.p	Chr05	+	15313722	15318558
Sorghum	SbNBLRR81	Sobic.005G096300	Sobic.005G096300.1.p	Chr05	-	15399496	15405301
Sorghum	SbNBLRR82	Sobic.005G102900	Sobic.005G102900.1.p	Chr05	+	18297722	18309211
Sorghum	SbNBLRR83	Sobic.005G105600	Sobic.005G105600.2.p	Chr05	-	19765057	19767126
Sorghum	SbNBLRR84	Sobic.005G118600	Sobic.005G118600.1.p	Chr05	-	56458117	56463215
Sorghum	SbNBLRR85	Sobic.005G118800	Sobic.005G118800.1.p	Chr05	-	56510965	56547047
Sorghum	SbNBLRR86	Sobic.005G119400	Sobic.005G119400.4.p	Chr05	-	56650746	56656675
Sorghum	SbNBLRR87	Sobic.005G150700	Sobic.005G150700.1.p	Chr05	+	67024001	67027987
Sorghum	SbNBLRR88	Sobic.005G154301	Sobic.005G154301.1.p	Chr05	+	67623560	67650280
Sorghum	SbNBLRR89	Sobic.005G167400	Sobic.005G167400.2.p	Chr05	-	69581723	69593749
Sorghum	SbNBLRR90	Sobic.005G167600	Sobic.005G167600.1.p	Chr05	-	69681953	69683773
Sorghum	SbNBLRR91	Sobic.005G176300	Sobic.005G176300.3.p	Chr05	-	70897208	70904186
Sorghum	SbNBLRR92	Sobic.005G181700	Sobic.005G181700.4.p	Chr05	-	71520452	71524703
Sorghum	SbNBLRR93	Sobic.005G181800	Sobic.005G181800.2.p	Chr05	+	71528288	71534293
Sorghum	SbNBLRR94	Sobic.005G182200	Sobic.005G182200.3.p	Chr05	+	71548177	71559924
Sorghum	SbNBLRR95	Sobic.005G182100	Sobic.005G182100.3.p	Chr05	-	71550242	71553665
Sorghum	SbNBLRR96	Sobic.005G183300	Sobic.005G183300.2.p	Chr05	-	71756657	71765621
Sorghum	SbNBLRR97	Sobic.005G183400	Sobic.005G183400.2.p	Chr05	-	71814007	71830255
Sorghum	SbNBLRR98	Sobic.005G193340	Sobic.005G193340.1.p	Chr05	-	72774814	72778200
Sorghum	SbNBLRR99	Sobic.005G197401	Sobic.005G197401.1.p	Chr05	+	73345432	73353693
Sorghum	SbNBLRR100	Sobic.005G197600	Sobic.005G197600.2.p	Chr05	+	73357862	73370039
Sorghum	SbNBLRR101	Sobic.005G212100	Sobic.005G212100.1.p	Chr05	-	74931546	74943242
Sorghum	SbNBLRR102	Sobic.005G212500	Sobic.005G212500.1.p	Chr05	+	74983800	74991021
Sorghum	SbNBLRR103	Sobic.005G212600	Sobic.005G212600.3.p	Chr05	+	74997275	75000775
Sorghum	SbNBLRR104	Sobic.005G218201	Sobic.005G218201.1.p	Chr05	-	75571929	75588530
Sorghum	SbNBLRR105	Sobic.005G218400	Sobic.005G218400.3.p	Chr05	+	75598577	75608733
Sorghum	SbNBLRR106	Sobic.005G218700	Sobic.005G218700.1.p	Chr05	+	75643554	75653503
Sorghum	SbNBLRR107	Sobic.005G219700	Sobic.005G219700.1.p	Chr05	-	75757211	75767357
Sorghum	SbNBLRR108	Sobic.005G219900	Sobic.005G219900.2.p	Chr05	+	75777848	75788233
Sorghum	SbNBLRR109	Sobic.005G220200	Sobic.005G220200.1.p	Chr05	-	75813964	75823260
Sorghum	SbNBLRR110	Sobic.005G222900	Sobic.005G222900.1.p	Chr05	+	76079613	76085941
Sorghum	SbNBLRR111	Sobic.005G224000	Sobic.005G224000.1.p	Chr05	+	76257480	76261077
Sorghum	SbNBLRR112	Sobic.005G228250	Sobic.005G228250.2.p	Chr05	-	76731846	76749419
Sorghum	SbNBLRR113	Sobic.006G001800	Sobic.006G001800.1.p	Chr06	+	396137	400129
Sorghum	SbNBLRR114	Sobic.006G001900	Sobic.006G001900.1.p	Chr06	-	401862	411449
Sorghum	SbNBLRR115	Sobic.006G017200	Sobic.006G017200.3.p	Chr06	-	2786662	2818994
Sorghum	SbNBLRR116	Sobic.006G050700	Sobic.006G050700.4.p	Chr06	-	39243200	39248390
Sorghum	SbNBLRR117	Sobic.006G051700	Sobic.006G051700.2.p	Chr06	+	39497695	39503452
Sorghum	SbNBLRR118	Sobic.006G145000	Sobic.006G145000.2.p	Chr06	-	52072687	52078406
Sorghum	SbNBLRR119	Sobic.006G146500	Sobic.006G146500.2.p	Chr06	-	52233350	52237850
Sorghum	SbNBLRR120	Sobic.006G146700	Sobic.006G146700.1.p	Chr06	-	52239034	52243239
Sorghum	SbNBLRR121	Sobic.006G168500	Sobic.006G168500.1.p	Chr06	-	53995043	53998543
Sorghum	SbNBLRR122	Sobic.006G222800	Sobic.006G222800.1.p	Chr06	+	58303416	58311812
Sorghum	SbNBLRR123	Sobic.006G223101	Sobic.006G223101.1.p	Chr06	+	58331888	58337018
Sorghum	SbNBLRR124	Sobic.007G012800	Sobic.007G012800.1.p	Chr07	+	1161809	1166804
Sorghum	SbNBLRR125	Sobic.007G014500	Sobic.007G014500.3.p	Chr07	+	1257043	1267202
Sorghum	SbNBLRR126	Sobic.007G027100	Sobic.007G027100.1.p	Chr07	+	2474902	2478938
Sorghum	SbNBLRR127	Sobic.007G041800	Sobic.007G041800.4.p	Chr07	+	4074730	4093289
Sorghum	SbNBLRR128	Sobic.007G042100	Sobic.007G042100.7.p	Chr07	+	4133827	4140431
Sorghum	SbNBLRR129	Sobic.007G042200	Sobic.007G042200.1.p	Chr07	+	4167731	4174436
Sorghum	SbNBLRR130	Sobic.007G054000	Sobic.007G054000.1.p	Chr07	-	5422651	5429003
Sorghum	SbNBLRR131	Sobic.007G060800	Sobic.007G060800.1.p	Chr07	+	6335088	6340619
Sorghum	SbNBLRR132	Sobic.007G060900	Sobic.007G060900.1.p	Chr07	+	6366072	6378189
Sorghum	SbNBLRR133	Sobic.007G104300	Sobic.007G104300.1.p	Chr07	-	52141519	52144713
Sorghum	SbNBLRR134	Sobic.007G104000	Sobic.007G104000.1.p	Chr07	-	52344654	52347746
Sorghum	SbNBLRR135	Sobic.007G103800	Sobic.007G103800.1.p	Chr07	-	52478664	52499798
Sorghum	SbNBLRR136	Sobic.007G124800	Sobic.007G124800.5.p	Chr07	-	56745504	56754422
Sorghum	SbNBLRR137	Sobic.007G128600	Sobic.007G128600.1.p	Chr07	-	57737629	57743431
Sorghum	SbNBLRR138	Sobic.007G148100	Sobic.007G148100.3.p	Chr07	+	61213209	61215842
Sorghum	SbNBLRR139	Sobic.007G183400	Sobic.007G183400.2.p	Chr07	+	65049944	65054459
Sorghum	SbNBLRR140	Sobic.007G183500	Sobic.007G183500.1.p	Chr07	+	65057652	65062764
Sorghum	SbNBLRR141	Sobic.007G186400	Sobic.007G186400.4.p	Chr07	+	65300416	65309748
Sorghum	SbNBLRR142	Sobic.007G186600	Sobic.007G186600.1.p	Chr07	-	65327734	65332575
Sorghum	SbNBLRR143	Sobic.007G186700	Sobic.007G186700.2.p	Chr07	+	65338730	65348582
Sorghum	SbNBLRR144	Sobic.007G188800	Sobic.007G188800.3.p	Chr07	-	65535512	65540855
Sorghum	SbNBLRR145	Sobic.007G189200	Sobic.007G189200.1.p	Chr07	+	65571517	65576851
Sorghum	SbNBLRR146	Sobic.008G019000	Sobic.008G019000.1.p	Chr08	-	1618299	1623560
Sorghum	SbNBLRR147	Sobic.008G026200	Sobic.008G026200.1.p	Chr08	+	2443469	2452614
Sorghum	SbNBLRR148	Sobic.008G027350	Sobic.008G027350.1.p	Chr08	-	2516570	2520849
Sorghum	SbNBLRR149	Sobic.008G027200	Sobic.008G027200.1.p	Chr08	-	2522945	2532879
Sorghum	SbNBLRR150	Sobic.008G027400	Sobic.008G027400.1.p	Chr08	-	2530870	2538362
Sorghum	SbNBLRR151	Sobic.008G101000	Sobic.008G101000.1.p	Chr08	-	50764765	50769973
Sorghum	SbNBLRR152	Sobic.008G101100	Sobic.008G101100.2.p	Chr08	-	50777837	50783436
Sorghum	SbNBLRR153	Sobic.008G101200	Sobic.008G101200.1.p	Chr08	-	50955432	50959419
Sorghum	SbNBLRR154	Sobic.008G117000	Sobic.008G117000.16.p	Chr08	-	55746232	55749754
Sorghum	SbNBLRR155	Sobic.008G119600	Sobic.008G119600.3.p	Chr08	-	56248507	56254147
Sorghum	SbNBLRR156	Sobic.008G131900	Sobic.008G131900.2.p	Chr08	-	58859263	58864122
Sorghum	SbNBLRR157	Sobic.008G138900	Sobic.008G138900.1.p	Chr08	-	59840643	59848133
Sorghum	SbNBLRR158	Sobic.008G146900	Sobic.008G146900.1.p	Chr08	+	61087906	61092293
Sorghum	SbNBLRR159	Sobic.008G157400	Sobic.008G157400.1.p	Chr08	+	62089009	62095524
Sorghum	SbNBLRR160	Sobic.008G166400	Sobic.008G166400.2.p	Chr08	-	63090807	63097742
Sorghum	SbNBLRR161	Sobic.008G167300	Sobic.008G167300.2.p	Chr08	+	63235658	63239206
Sorghum	SbNBLRR162	Sobic.008G174200	Sobic.008G174200.1.p	Chr08	+	63933997	63937788
Sorghum	SbNBLRR163	Sobic.008G177900	Sobic.008G177900.1.p	Chr08	-	64261462	64266034
Sorghum	SbNBLRR164	Sobic.008G178200	Sobic.008G178200.3.p	Chr08	-	64275474	64281523
Sorghum	SbNBLRR165	Sobic.008G178300	Sobic.008G178300.2.p	Chr08	-	64284348	64290055
Sorghum	SbNBLRR166	Sobic.008G178500	Sobic.008G178500.1.p	Chr08	-	64299260	64306364
Sorghum	SbNBLRR167	Sobic.008G178600	Sobic.008G178600.1.p	Chr08	-	64313781	64319336
Sorghum	SbNBLRR168	Sobic.008G189400	Sobic.008G189400.1.p	Chr08	-	65438469	65448272
Sorghum	SbNBLRR169	Sobic.008G189900	Sobic.008G189900.4.p	Chr08	+	65467139	65473832
Sorghum	SbNBLRR170	Sobic.009G013000	Sobic.009G013000.4.p	Chr09	-	1148800	1154700
Sorghum	SbNBLRR171	Sobic.009G013100	Sobic.009G013100.1.p	Chr09	-	1171004	1176535
Sorghum	SbNBLRR172	Sobic.009G013300	Sobic.009G013300.1.p	Chr09	-	1190330	1195442
Sorghum	SbNBLRR173	Sobic.009G018300	Sobic.009G018300.1.p	Chr09	-	1693363	1702311
Sorghum	SbNBLRR174	Sobic.009G019800	Sobic.009G019800.1.p	Chr09	+	1803200	1809902
Sorghum	SbNBLRR175	Sobic.009G020200	Sobic.009G020200.1.p	Chr09	-	1830241	1838863
Sorghum	SbNBLRR176	Sobic.009G046500	Sobic.009G046500.3.p	Chr09	+	4434509	4437833
Sorghum	SbNBLRR177	Sobic.009G052000	Sobic.009G052000.4.p	Chr09	-	5305332	5313659
Sorghum	SbNBLRR178	Sobic.009G138000	Sobic.009G138000.1.p	Chr09	+	53201958	53205841
Sorghum	SbNBLRR179	Sobic.009G180900	Sobic.009G180900.2.p	Chr09	+	57269135	57273947
Sorghum	SbNBLRR180	Sobic.009G220500	Sobic.009G220500.1.p	Chr09	+	60188005	60193261
Sorghum	SbNBLRR181	Sobic.009G221000	Sobic.009G221000.3.p	Chr09	+	60218404	60223920
Sorghum	SbNBLRR182	Sobic.010G010100	Sobic.010G010100.4.p	Chr10	-	859855	865232
Sorghum	SbNBLRR183	Sobic.010G017301	Sobic.010G017301.1.p	Chr10	-	1424778	1430224
Sorghum	SbNBLRR184	Sobic.010G121000	Sobic.010G121000.3.p	Chr10	-	14061264	14066239
Sorghum	SbNBLRR185	Sobic.010G137500	Sobic.010G137500.2.p	Chr10	-	22316187	22338914
Sorghum	SbNBLRR186	Sobic.010G146500	Sobic.010G146500.1.p	Chr10	-	43277950	43281497
Sorghum	SbNBLRR187	Sobic.010G164600	Sobic.010G164600.1.p	Chr10	+	50271683	50292134
Sorghum	SbNBLRR188	Sobic.010G205600	Sobic.010G205600.1.p	Chr10	+	56424748	56435801
Sorghum	SbNBLRR189	Sobic.010G205700	Sobic.010G205700.9.p	Chr10	+	56451643	56466693
Sorghum	SbNBLRR190	Sobic.010G242800	Sobic.010G242800.2.p	Chr10	-	59977782	59983606
Sorghum	SbNBLRR191	Sobic.010G242900	Sobic.010G242900.4.p	Chr10	-	59985078	59988800
Sorghum	SbNBLRR192	Sobic.010G248400	Sobic.010G248400.1.p	Chr10	-	60430792	60435141
Sorghum	SbNBLRR193	Sobic.010G248500	Sobic.010G248500.2.p	Chr10	-	60435197	60440155
Sorghum	SbNBLRR194	Sobic.010G248700	Sobic.010G248700.2.p	Chr10	-	60442554	60448097
Sorghum	SbNBLRR195	Sobic.010G248900	Sobic.010G248900.3.p	Chr10	-	60454808	60460387
Sorghum	SbNBLRR196	Sobic.010G249000	Sobic.010G249000.2.p	Chr10	-	60461169	60465316
Sorghum	SbNBLRR197	Sobic.010G275600	Sobic.010G275600.3.p	Chr10	+	62475327	62487420
Sorghum	SbNBLRR198	Sobic.010G276800	Sobic.010G276800.2.p	Chr10	-	62597442	62602885
