# Supplementary material for: Genome-wide identification and characterization of NBLRR genes in finger millet (Eleusine coracana L.) and their expression in response to Magnaporthe grisea infection
Source: BMC Plant Biol. 2024 Jan 29;24:75. doi: 10.1186/s12870-024-04743-z (PMC10823742; doi:10.1186/s12870-024-04743-z)
Supplement: Supplementary file 3 — Additional File 3. The detailed description of mined EcNBLRRs showing physical location and physiochemical properties of protein sequences. Note: aa- amino acids, bp-base pairs, MW-molecular weight, pI- isoelectric point [file 12870_2024_4743_MOESM3_ESM.xlsx]

## Sheet: Additional File 3
Additional File 3. The detailed description of mined EcNBLRRs showing physical location and physiochemical properties of protein sequences. Note: aa- amino acids, bp-base pairs, MW-molecular weight, pI- isoelectric point.
Protein	Protein ID	Protein Length (aa)	pI	MW (kDa)	Localization	NBLRR structure type
EcNBLRR1	ELECO.r07.1AG0001840.1	979	6.16	111.64	Chloroplast	NB-LRR
EcNBLRR2	ELECO.r07.1AG0015640.1	806	6.39	89.44	Chloroplast	CC-NB-LRR
EcNBLRR3	ELECO.r07.1AG0016220.1	635	7.21	72.18	Endoplasmic reticulum	CC-NB-LRR
EcNBLRR4	ELECO.r07.1AG0016460.1	517	7.74	58.69	Cytoplasm	CC-NB-LRR
EcNBLRR5	ELECO.r07.1AG0035340.1	880	8.78	99.09	Nucleus	NB-LRR
EcNBLRR6	ELECO.r07.1AG0036190.1	909	5.41	102.63	Chloroplast	CC-NB-LRR
EcNBLRR7	ELECO.r07.1AG0036620.1	902	6.18	102.81	Plasma membrane	NB-LRR
EcNBLRR8	ELECO.r07.1AG0037110.1	1107	6.44	126.38	Nucleus	NB-LRR
EcNBLRR9	ELECO.r07.1BG0050330.1	510	5.87	58.85	Cytoplasm	NB-LRR
EcNBLRR10	ELECO.r07.1BG0051660.1	644	5.76	72.25	Cytoplasm	CC-NB-LRR
EcNBLRR11	ELECO.r07.1BG0051670.1	895	6.57	101.43	Cytoplasm	CC-NB-LRR
EcNBLRR12	ELECO.r07.1BG0052390.1	652	7.16	73.56	Nucleus	CCR-NB-LRR
EcNBLRR13	ELECO.r07.1BG0052410.1	1095	7.09	123.5	Nucleus	CC-NB-LRR
EcNBLRR14	ELECO.r07.1BG0053180.1	1156	6.58	130.1	Nucleus	CC-NB-LRR
EcNBLRR15	ELECO.r07.1BG0064470.1	806	6.21	89.44	Chloroplast	CC-NB-LRR
EcNBLRR16	ELECO.r07.1BG0065380.1	1022	8.83	116.91	Cytoplasm	CC-NB-LRR
EcNBLRR17	ELECO.r07.1BG0086210.1	870	5.56	98.2	Cytoplasm	CC-NB-LRR
EcNBLRR18	ELECO.r07.1BG0086590.1	530	6.94	60.29	Chloroplast	CC-NB-LRR
EcNBLRR19	ELECO.r07.1BG0087220.1	847	7.84	97.52	Cytoplasm	NB-LRR
EcNBLRR20	ELECO.r07.1BG0096930.1	961	6.31	110.65	Peroxisomes	CC-NB-LRR
EcNBLRR21	ELECO.r07.2AG0137830.1	1011	5.72	1143	Chloroplast	CC-NB-LRR
EcNBLRR22	ELECO.r07.2BG0163780.1	934	6.44	106.82	Plasma membrane	CC-NB-LRR
EcNBLRR23	ELECO.r07.2BG0166680.1	915	6.87	103.53	Endoplasmic reticulum	NB-LRR
EcNBLRR24	ELECO.r07.2BG0193470.1	1011	5.61	113.9	Chloroplast	CC-NB-LRR
EcNBLRR25	ELECO.r07.3AG0227730.1	1070	5.13	119.01	Chloroplast	NB-LRR
EcNBLRR26	ELECO.r07.3AG0241410.1	919	6.48	100.71	Chloroplast	CC-NB-LRR
EcNBLRR27	ELECO.r07.3AG0246630.1	894	7.17	102.86	Cytoplasm	CC-NB-LRR
EcNBLRR28	ELECO.r07.3BG0269440.1	1293	7.3	145.64	Nucleus	NB-LRR
EcNBLRR29	ELECO.r07.3BG0273620.1	944	4.8	105.76	Chloroplast	NB-LRR
EcNBLRR30	ELECO.r07.3BG0286680.1	921	6.13	101.11	Chloroplast	CC-NB-LRR
EcNBLRR31	ELECO.r07.4AG0310740.1	947	7.47	107.9	Cytoplasm	CC-NB-LRR
EcNBLRR32	ELECO.r07.4AG0310760.1	775	6.1	87.81	Nucleus	NB-LRR
EcNBLRR33	ELECO.r07.4BG0341960.1	947	7.27	107.97	Cytoplasm	CC-NB-LRR
EcNBLRR34	ELECO.r07.4BG0341970.1	893	5.71	101.3	Nucleus	CC-NB-LRR
EcNBLRR35	ELECO.r07.4BG0359820.1	962	6.34	109.24	Nucleus	NB-LRR
EcNBLRR36	ELECO.r07.5AG0373130.1	1110	8.68	125.34	Nucleus	NB-LRR
EcNBLRR37	ELECO.r07.5AG0384610.1	1059	6.69	121.83	Cytoplasm	CC-NB-LRR
EcNBLRR38	ELECO.r07.5AG0385510.1	909	8.15	104.35	Cytoplasm	CC-NB-LRR
EcNBLRR39	ELECO.r07.5AG0389660.1	591	8.07	68.39	Cytoplasm	NB-LRR
EcNBLRR40	ELECO.r07.5AG0395860.1	859	6.23	95.58	Chloroplast	CC-NB-LRR
EcNBLRR41	ELECO.r07.5AG0400390.1	721	6.69	81.49	Nucleus	CC-NB-LRR
EcNBLRR42	ELECO.r07.5AG0406720.1	1375	6.77	157.14	Cytoplasm	CC-NB-LRR
EcNBLRR43	ELECO.r07.5AG0407910.1	590	7.85	66.75	Chloroplast	CC-NB-LRR
EcNBLRR44	ELECO.r07.5BG0416180.1	1123	5.88	127.02	Nucleus	CC-NB-LRR
EcNBLRR45	ELECO.r07.5BG0420380.1	965	8.79	109.57	Nucleus	CC-NB-LRR
EcNBLRR46	ELECO.r07.5BG0432580.1	909	8.27	104.49	Cytoplasm	CC-NB-LRR
EcNBLRR47	ELECO.r07.5BG0444270.1	861	5.98	96.2	Chloroplast	CC-NB-LRR
EcNBLRR48	ELECO.r07.5BG0452320.1	1435	7.06	163.98	Chloroplast	NB-LRR
EcNBLRR49	ELECO.r07.5BG0454730.1	1452	6.18	165.21	Cytoplasm	CC-NB-LRR
EcNBLRR50	ELECO.r07.5BG0456160.1	354	5.78	40.07	Chloroplast	NB-LRR
EcNBLRR51	ELECO.r07.6AG0529780.1	972	8.37	109.4	Chloroplast	CC-NB-LRR
EcNBLRR52	ELECO.r07.6AG0530830.1	932	5.1	102.67	Chloroplast	NB-LRR
EcNBLRR53	ELECO.r07.6AG0531750.1	982	6.47	112.3	Cytoplasm	CC-NB-LRR
EcNBLRR54	ELECO.r07.6AG0531760.1	966	6.48	110.19	Chloroplast	CC-NB-LRR
EcNBLRR55	ELECO.r07.6AG0531770.1	982	6.29	112.12	Chloroplast	CC-NB-LRR
EcNBLRR56	ELECO.r07.6AG0551570.1	1075	6.22	121.22	Cytoplasm	NB-LRR
EcNBLRR57	ELECO.r07.6BG0483700.1	1035	6.83	117.72	Cytoplasm	CC-NB-LRR
EcNBLRR58	ELECO.r07.6BG0483710.1	957	8.31	107.22	Nucleus	CC-NB-LRR
EcNBLRR59	ELECO.r07.6BG0485460.1	970	6.32	110.69	Chloroplast	CC-NB-LRR
EcNBLRR60	ELECO.r07.6BG0485990.1	856	7.29	97.45	Cytoplasm	NB-LRR
EcNBLRR61	ELECO.r07.6BG0492280.1	737	7.76	85.25	Nucleus	NB-LRR
EcNBLRR62	ELECO.r07.6BG0498840.1	586	9.3	66.97	Chloroplast	NB-LRR
EcNBLRR63	ELECO.r07.6BG0503170.1	949	8.19	108.92	Cytoplasm	NB-LRR
EcNBLRR64	ELECO.r07.6BG0505140.1	1077	6.1	121.48	Cytoplasm	NB-LRR
EcNBLRR65	ELECO.r07.7AG0552230.1	1203	7.79	133.72	Cytoplasm	CCR-NB-LRR
EcNBLRR66	ELECO.r07.7AG0558030.1	950	9.1	109.24	Nucleus	CC-NB-LRR
EcNBLRR67	ELECO.r07.7AG0560600.1	746	8.59	84.81	Chloroplast	CC-NB-LRR
EcNBLRR68	ELECO.r07.7BG0584070.1	984	8.61	111.01	Plasma membrane	NB-LRR
EcNBLRR69	ELECO.r07.7BG0588540.1	686	7.66	78.24	Cytoplasm	CC-NB-LRR
EcNBLRR70	ELECO.r07.7BG0588690.1	912	8.4	103.26	Chloroplast	CC-NB-LRR
EcNBLRR71	ELECO.r07.7BG0588700.1	949	8.07	106.54	Chloroplast	CC-NB-LRR
EcNBLRR72	ELECO.r07.7BG0589830.1	776	8.97	89.26	Cytoplasm	NB-LRR
EcNBLRR73	ELECO.r07.7BG0601210.1	920	8.99	105.38	Nucleus	CC-NB-LRR
EcNBLRR74	ELECO.r07.7BG0607110.1	510	9.07	58.2	Nucleus	NB-LRR
EcNBLRR75	ELECO.r07.8AG0619490.1	709	6.6	80.81	Cytoplasm	NB-LRR
EcNBLRR76	ELECO.r07.8AG0631070.1	916	8.41	103.12	Cytoplasm	CC-NB-LRR
EcNBLRR77	ELECO.r07.8AG0631410.1	1171	6.31	132.2	Nucleus	CCR-NB-LRR
EcNBLRR78	ELECO.r07.8AG0637330.1	648	8.7	72.32	Chloroplast	CC-NB-LRR
EcNBLRR79	ELECO.r07.8AG0638280.1	569	6.77	64.51	Cytoplasm	NB-LRR
EcNBLRR80	ELECO.r07.8AG0639370.1	492	5.92	56.21	Cytoplasm	NB-LRR
EcNBLRR81	ELECO.r07.8BG0643550.1	1097	7.64	124.64	Nucleus	CC-NB-LRR
EcNBLRR82	ELECO.r07.8BG0647230.1	525	8.53	59.92	Cytoplasm	CC-NB-LRR
EcNBLRR83	ELECO.r07.8BG0657960.1	1004	7.3	114.24	Cytoplasm	NB-LRR
EcNBLRR84	ELECO.r07.8BG0665870.1	739	8.3	83.08	Chloroplast	CC-NB-LRR
EcNBLRR85	ELECO.r07.8BG0667640.1	569	6.96	64.71	Cytoplasm	NB-LRR
EcNBLRR86	ELECO.r07.8BG0667780.1	1174	6.54	134.17	Nucleus	CC-NB-LRR
EcNBLRR87	ELECO.r07.8BG0668000.1	397	6.35	45.65	Cytoplasm	NB-LRR
EcNBLRR88	ELECO.r07.8BG0668020.1	1149	7.2	131.51	Cytoplasm	NB-LRR
EcNBLRR89	ELECO.r07.9AG0670140.1	918	6.88	103.88	Cytoplasm	NB-LRR
EcNBLRR90	ELECO.r07.9AG0678250.1	1181	6.76	134.06	Nucleus	CC-NB-LRR
EcNBLRR91	ELECO.r07.9AG0678440.1	913	6.27	103.1	Nucleus	CC-NB-LRR
EcNBLRR92	ELECO.r07.9AG0684290.1	766	8.3	88.02	Cytoplasm	CC-NB-LRR
EcNBLRR93	ELECO.r07.9AG0688580.1	609	6.96	68.38	Nucleus	NB-LRR
EcNBLRR94	ELECO.r07.9AG0688600.1	1075	6.64	123.22	Nucleus	NB-LRR
EcNBLRR95	ELECO.r07.9AG0689910.1	617	8.9	70.86	Plasma membrane	NB-LRR
EcNBLRR96	ELECO.r07.9AG0690540.1	1299	6.77	145.62	Cytoplasm	CC-NB-LRR
EcNBLRR97	ELECO.r07.9AG0690760.1	976	8.41	110.67	Nucleus	CC-NB-LRR
EcNBLRR98	ELECO.r07.9AG0690770.1	647	9.15	71.96	Cytoplasm	NB-LRR
EcNBLRR99	ELECO.r07.9AG0690780.1	1127	8.62	125.84	Cytoplasm	NB-LRR
EcNBLRR100	ELECO.r07.9AG0691830.1	941	8.32	106.96	Cytoplasm	CC-NB-LRR
EcNBLRR101	ELECO.r07.9AG0692080.1	792	6.84	89.45	Cytoplasm	CC-NB-LRR
EcNBLRR102	ELECO.r07.9AG0692360.1	857	5.77	97.34	Nucleus	CCR-NB-LRR
EcNBLRR103	ELECO.r07.9AG0692990.1	1097	5.75	124.41	Cytoplasm	CC-NB-LRR
EcNBLRR104	ELECO.r07.9BG0694360.1	935	8.27	106.39	Cytoplasm	NB-LRR
EcNBLRR105	ELECO.r07.9BG0696680.1	1242	6.1	139.22	Cytoplasm	CCR-NB-LRR
EcNBLRR106	ELECO.r07.9BG0702000.1	1181	7.7	133.89	Cytoplasm	CC-NB-LRR
EcNBLRR107	ELECO.r07.9BG0702060.1	913	7.72	103.22	Cytoplasm	CC-NB-LRR
EcNBLRR108	ELECO.r07.9BG0711960.1	541	5.61	618.11	Chloroplast	NB-LRR
EcNBLRR109	ELECO.r07.9BG0712730.1	693	9.18	78.94	Cytoplasm	NB-LRR
EcNBLRR110	ELECO.r07.9BG0713720.1	780	7.12	88.13	Cytoplasm	NB-LRR
EcNBLRR111	ELECO.r07.9BG0716440.1	1008	8.93	112.84	Nucleus	CC-NB-LRR
EcNBLRR112	ELECO.r07.9BG0716560.1	576	9.25	65.36	Chloroplast	NB-LRR
EcNBLRR113	ELECO.r07.9BG0717080.1	523	9.26	57.65	Cytoplasm	NB-LRR
EcNBLRR114	ELECO.r07.9BG0717090.1	1122	8.62	125.69	Nucleus	NB-LRR
EcNBLRR115	ELECO.r07.9BG0717340.1	685	6.23	79.46	Cytoplasm	CC-NB-LRR
EcNBLRR116	ELECO.r07.9BG0717750.1	982	8.13	111	Nucleus	NB-LRR
