# Supplementary material for: Genome-wide identification and characterization of NBLRR genes in finger millet (Eleusine coracana L.) and their expression in response to Magnaporthe grisea infection
Source: BMC Plant Biol. 2024 Jan 29;24:75. doi: 10.1186/s12870-024-04743-z (PMC10823742; doi:10.1186/s12870-024-04743-z)
Supplement: Supplementary file 6 — Additional File 6. The detailed descriptions on synonymous (Ks) and non-synonymous (Ka) substitutions among the NBLRR paralogs of finger millet. (Note- Ka: Nonsynonymous substitution rate, Ks: Synonymous substitution rate, Ka/Ks: Selective strength, P-Value(Fisher): The value computed by Fisher exact test, Length: Sequence length (after removing gaps and stop codon(s)), Substitutions: Substitutions between sequences, S-Substitutions: Synonymous substitutions and N-Substitutions: Nonsynonymous substitutions) [file 12870_2024_4743_MOESM6_ESM.xlsx]

## Sheet: Additional File 6
Additional File 6. The detailed descriptions on synonymous (Ks) and non-synonymous (Ka) substitutions among the NBLRR paralogs of finger millet. (Note- Ka: Nonsynonymous substitution rate, Ks: Synonymous substitution rate, Ka/Ks: Selective strength, P-Value(Fisher): The value computed by Fisher exact test, Length: Sequence length (after removing gaps and stop codon(s)), Substitutions: Substitutio…
Paralog-Pairs							Method	Ka	Ks	Ka/Ks	P-Value(Fisher)	Length	Substitutions	Syn-Subs	Nonsyn-Subs
Gene-1				Gene-2
Gene ID	Chromosome	Structure		Gene ID	Chromosome	Structure
EcNBLRR61	6B	NB-LRR		EcNBLRR87	8B	NB-LRR	GY-HKY	0.753436	1.93424	0.389526	0	675	387	156.305	230.695
EcNBLRR80	8A	NB-LRR		EcNBLRR87	8B	NB-LRR	GY-HKY	0.0324152	0.0625696	0.518065	0.022398	1191	47	21.5749	25.4251
EcNBLRR69	7B	CC-NB-LRR		EcNBLRR74	7B	NB-LRR	GY-HKY	0.565361	2.32575	0.243087	0	933	489	280.797	208.203
EcNBLRR75	8A	NB-LRR		EcNBLRR82	8B	CC-NB-LRR	GY-HKY	0.0341496	0.056118	0.608532	0.0637125	1542	59	20.7241	38.2759
EcNBLRR79	8A	NB-LRR		EcNBLRR85	8B	NB-LRR	GY-HKY	0.0120821	0.0252883	0.477774	0.0562228	1707	27	12.8998	14.1002
EcNBLRR8	1A	NB-LRR		EcNBLRR50	5B	NB-LRR	GY-HKY	0.772662	1.73706	0.44481	7.14e-60	945	535	219.07	315.93
EcNBLRR44	5B	CC-NB-LRR		EcNBLRR50	5B	NB-LRR	GY-HKY	0.756135	1.77834	0.425191	1.05e-75	951	542	229.946	312.054
EcNBLRR37	5A	CC-NB-LRR		EcNBLRR85	8B	NB-LRR	GY-HKY	0.67119	2.12331	0.316105	0	996	549	263.954	285.046
EcNBLRR38	5A	CC-NB-LRR		EcNBLRR50	5B	NB-LRR	GY-HKY	0.72825	1.81016	0.402311	2.93e-82	999	553	251.432	301.568
EcNBLRR82	8B	CC-NB-LRR		EcNBLRR84	8B	CC-NB-LRR	GY-HKY	0.839023	1.47746	0.567881	2e-29	984	590	219.792	370.208
EcNBLRR18	1B	CC-NB-LRR		EcNBLRR50	5B	NB-LRR	GY-HKY	0.780538	1.69499	0.460496	2.61e-54	981	556	226.172	329.828
EcNBLRR39	5A	NB-LRR		EcNBLRR110	9B	NB-LRR	GY-HKY	0.734691	1.99204	0.368813	0	1023	551	231.603	319.397
EcNBLRR50	5B	NB-LRR		EcNBLRR105	9B	CCR-NB-LRR	GY-HKY	0.76563	1.77898	0.430375	1.31e-79	1005	575	236.582	338.418
EcNBLRR50	5B	NB-LRR		EcNBLRR111	9B	CC-NB-LRR	GY-HKY	0.754569	1.76994	0.426323	2.21e-71	1032	576	246.425	329.575
EcNBLRR37	5A	CC-NB-LRR		EcNBLRR82	8B	CC-NB-LRR	GY-HKY	0.631246	2.09701	0.301022	0	1026	564	297.545	266.455
EcNBLRR87	8B	NB-LRR		EcNBLRR103	9A	CC-NB-LRR	GY-HKY	0.815102	1.61179	0.505712	4.11e-41	1068	604	225.938	378.062
EcNBLRR87	8B	NB-LRR		EcNBLRR111	9B	CC-NB-LRR	GY-HKY	0.731859	1.91838	0.381499	0	1098	632	273.993	358.007
EcNBLRR15	1B	CC-NB-LRR		EcNBLRR93	9A	NB-LRR	GY-HKY	0.607781	1.60684	0.378245	1.91e-56	1179	523	261.232	261.768
EcNBLRR87	8B	NB-LRR		EcNBLRR104	9B	NB-LRR	GY-HKY	0.780271	1.79019	0.43586	6.71e-101	1125	661	257.455	403.545
EcNBLRR2	1A	CC-NB-LRR		EcNBLRR93	9A	NB-LRR	GY-HKY	0.533787	1.42358	0.37496	3.38e-51	1212	503	248.764	254.236
EcNBLRR4	1A	CC-NB-LRR		EcNBLRR16	1B	CC-NB-LRR	GY-HKY	0.396322	0.708593	0.559308	1.53e-11	1281	414	143.895	270.105
EcNBLRR87	8B	NB-LRR		EcNBLRR91	9A	CC-NB-LRR	GY-HKY	0.844483	1.51696	0.556694	2.12e-36	1134	681	238.903	442.097
EcNBLRR78	8A	CC-NB-LRR		EcNBLRR84	8B	CC-NB-LRR	GY-HKY	0.0306663	0.0685398	0.447423	0.000473072	1944	76	33.8514	42.1486
EcNBLRR18	1B	CC-NB-LRR		EcNBLRR47	5B	CC-NB-LRR	GY-HKY	0.873233	1.38552	0.630255	1.25e-23	1155	713	244.451	468.549
EcNBLRR39	5A	NB-LRR		EcNBLRR84	8B	CC-NB-LRR	GY-HKY	0.733494	1.85017	0.396448	8.28e-137	1191	691	305.119	385.881
EcNBLRR102	9A	CCR-NB-LRR		EcNBLRR108	9B	NB-LRR	GY-HKY	0.73784	1.99927	0.369056	0	1293	740	307.473	432.527
EcNBLRR85	8B	NB-LRR		EcNBLRR102	9A	CCR-NB-LRR	GY-HKY	0.768727	1.75939	0.436929	2.22e-82	1296	725	297.783	427.217
EcNBLRR9	1B	NB-LRR		EcNBLRR18	1B	CC-NB-LRR	GY-HKY	0.839854	1.52344	0.551286	2.84e-39	1284	751	268.033	482.967
EcNBLRR4	1A	CC-NB-LRR		EcNBLRR111	9B	CC-NB-LRR	GY-HKY	0.870776	1.40294	0.620678	4.12e-24	1275	749	255.163	493.837
EcNBLRR93	9A	NB-LRR		EcNBLRR102	9A	CCR-NB-LRR	GY-HKY	0.778703	1.6705	0.466151	6.5e-86	1299	775	321.261	453.739
EcNBLRR61	6B	NB-LRR		EcNBLRR74	7B	NB-LRR	GY-HKY	0.642912	2.40258	0.267592	0	1383	730	355.914	374.086
EcNBLRR19	1B	NB-LRR		EcNBLRR82	8B	CC-NB-LRR	GY-HKY	0.82737	1.50974	0.548021	2.93e-40	1317	761	290.658	470.342
EcNBLRR18	1B	CC-NB-LRR		EcNBLRR93	9A	NB-LRR	GY-HKY	0.823016	1.50304	0.547566	3.39e-43	1335	784	306.687	477.313
EcNBLRR18	1B	CC-NB-LRR		EcNBLRR68	7B	NB-LRR	GY-HKY	0.689469	2.01882	0.341521	0	1398	774	365.009	408.991
EcNBLRR18	1B	CC-NB-LRR		EcNBLRR106	9B	CC-NB-LRR	GY-HKY	0.800039	1.58585	0.504487	6.17e-57	1380	795	320.817	474.183
EcNBLRR2	1A	CC-NB-LRR		EcNBLRR15	1B	CC-NB-LRR	GY-HKY	0.0234131	0.0463765	0.504847	0.0041046	2418	70	30.4009	39.5991
EcNBLRR27	3A	CC-NB-LRR		EcNBLRR74	7B	NB-LRR	GY-HKY	0.725947	2.08503	0.348172	0	1407	776	326.259	449.741
EcNBLRR8	1A	NB-LRR		EcNBLRR19	1B	NB-LRR	GY-HKY	0.00698235	0.0176494	0.395615	0.0153915	2541	24	11.1374	12.8626
EcNBLRR18	1B	CC-NB-LRR		EcNBLRR102	9A	CCR-NB-LRR	GY-HKY	0.773757	1.77746	0.435316	1.49e-111	1395	805	322.526	482.474
EcNBLRR68	7B	NB-LRR		EcNBLRR74	7B	NB-LRR	GY-HKY	0.572375	2.56025	0.223563	0	1470	721	397.092	323.908
EcNBLRR103	9A	CC-NB-LRR		EcNBLRR113	9B	NB-LRR	GY-HKY	0.735148	1.80734	0.406758	0	1383	853	380.821	472.179
EcNBLRR93	9A	NB-LRR		EcNBLRR106	9B	CC-NB-LRR	GY-HKY	0.75335	1.70001	0.443144	4.77e-90	1392	798	353.461	444.539
EcNBLRR18	1B	CC-NB-LRR		EcNBLRR103	9A	CC-NB-LRR	GY-HKY	0.795303	1.64573	0.483253	2.48e-67	1404	807	319.674	487.326
EcNBLRR4	1A	CC-NB-LRR		EcNBLRR38	5A	CC-NB-LRR	GY-HKY	0.831637	1.56317	0.532018	1.94e-51	1395	828	297.885	530.115
EcNBLRR18	1B	CC-NB-LRR		EcNBLRR41	5A	CC-NB-LRR	GY-HKY	0.80772	1.63746	0.493275	3.59e-71	1407	834	316.468	517.532
EcNBLRR74	7B	NB-LRR		EcNBLRR84	8B	CC-NB-LRR	GY-HKY	0.75157	1.83248	0.410138	0	1401	835	351.673	483.327
EcNBLRR41	5A	CC-NB-LRR		EcNBLRR108	9B	NB-LRR	GY-HKY	0.790826	1.76932	0.446967	1.84e-107	1413	820	310.149	509.851
EcNBLRR47	5B	CC-NB-LRR		EcNBLRR74	7B	NB-LRR	GY-HKY	0.825981	1.60242	0.515457	5.71e-58	1401	827	297.009	529.991
EcNBLRR18	1B	CC-NB-LRR		EcNBLRR46	5B	CC-NB-LRR	GY-HKY	0.809669	1.64048	0.493556	7.89e-84	1392	850	319.446	530.554
EcNBLRR85	8B	NB-LRR		EcNBLRR115	9B	CC-NB-LRR	GY-HKY	0.737061	1.81948	0.405093	4.57e-137	1419	808	357.123	450.877
EcNBLRR91	9A	CC-NB-LRR		EcNBLRR108	9B	NB-LRR	GY-HKY	0.792371	1.62653	0.487155	1.55e-67	1416	820	331.983	488.017
EcNBLRR18	1B	CC-NB-LRR		EcNBLRR92	9A	CC-NB-LRR	GY-HKY	0.752684	1.7848	0.421719	1.14e-141	1419	835	357.109	477.891
EcNBLRR4	1A	CC-NB-LRR		EcNBLRR46	5B	CC-NB-LRR	GY-HKY	0.831115	1.566	0.530723	1.11e-53	1416	843	303.382	539.618
EcNBLRR18	1B	CC-NB-LRR		EcNBLRR100	9A	CC-NB-LRR	GY-HKY	0.78736	1.68294	0.467847	1.37e-73	1401	797	318.469	478.531
EcNBLRR6	1A	CC-NB-LRR		EcNBLRR17	1B	CC-NB-LRR	GY-HKY	0.00439771	0.124062	0.0354478	9.69e-36	2610	71	62.5343	8.46566
EcNBLRR7	1A	NB-LRR		EcNBLRR82	8B	CC-NB-LRR	GY-HKY	0.793257	1.66058	0.477697	1.15e-71	1446	828	327.747	500.253
EcNBLRR38	5A	CC-NB-LRR		EcNBLRR93	9A	NB-LRR	GY-HKY	0.769825	1.66241	0.463078	2.55e-78	1431	818	350.671	467.329
EcNBLRR10	1B	CC-NB-LRR		EcNBLRR74	7B	NB-LRR	GY-HKY	0.799175	1.64376	0.486188	7.88e-93	1410	863	337.306	525.694
EcNBLRR75	8A	NB-LRR		EcNBLRR93	9A	NB-LRR	GY-HKY	0.787493	1.58324	0.497394	2.76e-62	1443	830	350.932	479.068
EcNBLRR18	1B	CC-NB-LRR		EcNBLRR19	1B	NB-LRR	GY-HKY	0.779136	1.66826	0.467035	4.16e-89	1422	843	349.344	493.656
EcNBLRR40	5A	CC-NB-LRR		EcNBLRR47	5B	CC-NB-LRR	GY-HKY	0.0118946	0.114002	0.104336	1.25e-25	2574	87	65.0503	21.9497
EcNBLRR17	1B	CC-NB-LRR		EcNBLRR82	8B	CC-NB-LRR	GY-HKY	0.839734	1.47105	0.570838	1.46e-40	1458	864	322.652	541.348
EcNBLRR18	1B	CC-NB-LRR		EcNBLRR25	3A	NB-LRR	GY-HKY	0.823393	1.58607	0.519139	2.76e-57	1452	853	313.284	539.716
EcNBLRR48	5B	NB-LRR		EcNBLRR82	8B	CC-NB-LRR	GY-HKY	0.758523	1.77122	0.42825	1.41e-111	1479	839	354.349	484.651
EcNBLRR6	1A	CC-NB-LRR		EcNBLRR82	8B	CC-NB-LRR	GY-HKY	0.846913	1.45381	0.582549	3.23e-38	1458	871	319.411	551.589
EcNBLRR18	1B	CC-NB-LRR		EcNBLRR116	9B	NB-LRR	GY-HKY	0.825832	1.54236	0.535433	9.38e-51	1470	861	322.791	538.209
EcNBLRR9	1B	NB-LRR		EcNBLRR93	9A	NB-LRR	GY-HKY	0.743431	1.75743	0.423022	2.31e-89	1482	801	356.187	444.813
EcNBLRR39	5A	NB-LRR		EcNBLRR102	9A	CCR-NB-LRR	GY-HKY	0.751183	2.00492	0.374671	0	1485	841	334.632	506.368
EcNBLRR28	3B	NB-LRR		EcNBLRR108	9B	NB-LRR	GY-HKY	0.794021	1.6902	0.469779	3.12e-88	1476	866	336.421	529.579
EcNBLRR6	1A	CC-NB-LRR		EcNBLRR18	1B	CC-NB-LRR	GY-HKY	0.847855	1.45718	0.581846	2.93e-37	1467	864	314.365	549.635
EcNBLRR19	1B	NB-LRR		EcNBLRR39	5A	NB-LRR	GY-HKY	0.752194	1.86316	0.403719	2.94e-151	1488	847	352.002	494.998
EcNBLRR18	1B	CC-NB-LRR		EcNBLRR44	5B	CC-NB-LRR	GY-HKY	0.767632	1.78666	0.429647	2.11e-121	1494	855	348.336	506.664
EcNBLRR66	7A	CC-NB-LRR		EcNBLRR93	9A	NB-LRR	GY-HKY	0.727718	1.81182	0.40165	1.29e-130	1497	836	380.426	455.574
EcNBLRR8	1A	NB-LRR		EcNBLRR82	8B	CC-NB-LRR	GY-HKY	0.776241	1.69116	0.459	9.66e-81	1467	832	344.117	487.883
EcNBLRR62	6B	NB-LRR		EcNBLRR72	7B	NB-LRR	GY-HKY	0.703819	1.9427	0.36229	0	1503	830	385.489	444.511
EcNBLRR8	1A	NB-LRR		EcNBLRR18	1B	CC-NB-LRR	GY-HKY	0.751695	1.7565	0.427951	2.46e-135	1464	862	374.162	487.838
EcNBLRR26	3A	CC-NB-LRR		EcNBLRR30	3B	CC-NB-LRR	GY-HKY	0.0234202	0.237989	0.0984088	7.2e-41	2736	132	83.56	48.44
EcNBLRR54	6A	CC-NB-LRR		EcNBLRR112	9B	NB-LRR	GY-HKY	0.874319	1.36003	0.642866	7.06e-25	1497	888	312.501	575.499
EcNBLRR42	5A	CC-NB-LRR		EcNBLRR108	9B	NB-LRR	GY-HKY	0.820002	1.54939	0.529243	2.15e-57	1497	890	340.299	549.701
EcNBLRR35	4B	NB-LRR		EcNBLRR82	8B	CC-NB-LRR	GY-HKY	0.820999	1.53509	0.53482	1.87e-55	1503	895	344.395	550.605
EcNBLRR4	1A	CC-NB-LRR		EcNBLRR65	7A	CCR-NB-LRR	GY-HKY	0.743536	1.83355	0.405517	6.23e-158	1527	878	378.775	499.225
EcNBLRR46	5B	CC-NB-LRR		EcNBLRR108	9B	NB-LRR	GY-HKY	0.811152	1.6097	0.503914	1.27e-71	1506	900	342.608	557.392
EcNBLRR18	1B	CC-NB-LRR		EcNBLRR36	5A	NB-LRR	GY-HKY	0.782834	1.67993	0.465992	5.21e-88	1485	868	352.991	515.009
EcNBLRR11	1B	CC-NB-LRR		EcNBLRR82	8B	CC-NB-LRR	GY-HKY	0.776607	1.66928	0.465236	3.38e-84	1503	868	362.599	505.401
EcNBLRR18	1B	CC-NB-LRR		EcNBLRR105	9B	CCR-NB-LRR	GY-HKY	0.846179	1.5403	0.549358	6.17e-48	1509	893	304.815	588.185
EcNBLRR93	9A	NB-LRR		EcNBLRR104	9B	NB-LRR	GY-HKY	0.812097	1.5244	0.532731	1.43e-52	1512	878	353.07	524.93
EcNBLRR21	2A	CC-NB-LRR		EcNBLRR108	9B	NB-LRR	GY-HKY	0.821063	1.61306	0.50901	2.12e-62	1530	887	323.259	563.741
EcNBLRR4	1A	CC-NB-LRR		EcNBLRR101	9A	CC-NB-LRR	GY-HKY	0.8191	1.63749	0.500218	6.64e-70	1521	895	323.952	571.048
EcNBLRR38	5A	CC-NB-LRR		EcNBLRR46	5B	CC-NB-LRR	GY-HKY	0.0167184	0.0408732	0.40903	0.000288767	2727	64	33.443	30.557
EcNBLRR28	3B	NB-LRR		EcNBLRR93	9A	NB-LRR	GY-HKY	0.858817	1.39537	0.615478	6.22e-32	1518	911	334.487	576.513
EcNBLRR63	6B	NB-LRR		EcNBLRR108	9B	NB-LRR	GY-HKY	0.798566	1.67329	0.477244	1.19e-91	1524	907	349.495	557.505
EcNBLRR21	2A	CC-NB-LRR		EcNBLRR93	9A	NB-LRR	GY-HKY	0.821013	1.559	0.526628	9.86e-61	1524	912	344.836	567.164
EcNBLRR18	1B	CC-NB-LRR		EcNBLRR59	6B	CC-NB-LRR	GY-HKY	0.848997	1.49291	0.568686	9.04e-47	1527	930	325.594	604.406
EcNBLRR93	9A	NB-LRR		EcNBLRR115	9B	CC-NB-LRR	GY-HKY	0.776091	1.65055	0.4702	3.34e-81	1533	881	372.337	508.663
EcNBLRR108	9B	NB-LRR		EcNBLRR116	9B	NB-LRR	GY-HKY	0.782773	1.7305	0.452341	6.25e-91	1548	877	347.858	529.142
EcNBLRR17	1B	CC-NB-LRR		EcNBLRR39	5A	NB-LRR	GY-HKY	0.822405	1.57547	0.522006	3.4e-62	1533	913	339.219	573.781
EcNBLRR60	6B	NB-LRR		EcNBLRR108	9B	NB-LRR	GY-HKY	0.784884	1.73166	0.453255	2.23e-134	1554	936	368.268	567.732
EcNBLRR85	8B	NB-LRR		EcNBLRR96	9A	CC-NB-LRR	GY-HKY	0.590737	2.25539	0.261923	0	1635	761	421.973	339.027
EcNBLRR31	4A	CC-NB-LRR		EcNBLRR33	4B	CC-NB-LRR	GY-HKY	0.0115859	0.035935	0.322413	3.91e-05	2841	52	29.298	22.702
EcNBLRR41	5A	CC-NB-LRR		EcNBLRR84	8B	CC-NB-LRR	GY-HKY	0.786864	1.69119	0.465273	1.05e-82	1575	892	355.542	536.458
EcNBLRR27	3A	CC-NB-LRR		EcNBLRR39	5A	NB-LRR	GY-HKY	0.791688	1.7427	0.454289	1.08e-118	1569	923	352.332	570.668
EcNBLRR44	5B	CC-NB-LRR		EcNBLRR93	9A	NB-LRR	GY-HKY	0.789538	1.69358	0.466195	2.82e-103	1569	929	366.275	562.725
EcNBLRR33	4B	CC-NB-LRR		EcNBLRR112	9B	NB-LRR	GY-HKY	0.850272	1.45308	0.58515	1.33e-39	1569	931	336.017	594.983
EcNBLRR45	5B	CC-NB-LRR		EcNBLRR93	9A	NB-LRR	GY-HKY	0.818573	1.57585	0.519449	3.16e-66	1557	933	352.245	580.755
EcNBLRR62	6B	NB-LRR		EcNBLRR70	7B	CC-NB-LRR	GY-HKY	0.431087	1.05953	0.406866	1.07e-48	1740	642	302.685	339.315
EcNBLRR63	6B	NB-LRR		EcNBLRR93	9A	NB-LRR	GY-HKY	0.824229	1.56246	0.527521	3.92e-58	1578	926	344.489	581.511
EcNBLRR3	1A	CC-NB-LRR		EcNBLRR78	8A	CC-NB-LRR	GY-HKY	0.807688	1.64271	0.491681	3.41e-78	1584	931	352.224	578.776
EcNBLRR31	4A	CC-NB-LRR		EcNBLRR95	9A	NB-LRR	GY-HKY	0.809365	1.62654	0.4976	1.01e-76	1563	930	352.887	577.113
EcNBLRR31	4A	CC-NB-LRR		EcNBLRR112	9B	NB-LRR	GY-HKY	0.886989	1.37588	0.644668	3.03e-25	1599	952	302.778	649.222
EcNBLRR61	6B	NB-LRR		EcNBLRR62	6B	NB-LRR	GY-HKY	0.7219	1.90736	0.378481	0	1620	897	401.365	495.635
EcNBLRR39	5A	NB-LRR		EcNBLRR91	9A	CC-NB-LRR	GY-HKY	0.755804	1.76932	0.427171	9.39e-116	1620	913	389.21	523.79
EcNBLRR60	6B	NB-LRR		EcNBLRR93	9A	NB-LRR	GY-HKY	0.809968	1.5816	0.512118	2.35e-72	1596	959	373.535	585.465
EcNBLRR33	4B	CC-NB-LRR		EcNBLRR95	9A	NB-LRR	GY-HKY	0.810898	1.69878	0.477342	6.19e-109	1620	973	352.039	620.961
EcNBLRR38	5A	CC-NB-LRR		EcNBLRR39	5A	NB-LRR	GY-HKY	0.79954	1.66128	0.48128	1.08e-84	1629	951	367.515	583.485
EcNBLRR39	5A	NB-LRR		EcNBLRR42	5A	CC-NB-LRR	GY-HKY	0.824275	1.56289	0.527405	2.42e-60	1647	965	358.817	606.183
EcNBLRR21	2A	CC-NB-LRR		EcNBLRR62	6B	NB-LRR	GY-HKY	0.777558	1.70363	0.456413	1.45e-117	1638	968	396.117	571.883
EcNBLRR62	6B	NB-LRR		EcNBLRR90	9A	CC-NB-LRR	GY-HKY	0.781581	1.70363	0.458775	1.09e-99	1638	948	382.579	565.421
EcNBLRR62	6B	NB-LRR		EcNBLRR63	6B	NB-LRR	GY-HKY	0.68381	2.01132	0.339981	0	1674	947	453.672	493.328
EcNBLRR39	5A	NB-LRR		EcNBLRR56	6A	NB-LRR	GY-HKY	0.711827	1.92136	0.370481	0	1635	935	428.012	506.988
EcNBLRR44	5B	CC-NB-LRR		EcNBLRR62	6B	NB-LRR	GY-HKY	0.79725	1.65805	0.480835	6.65e-83	1659	959	374.52	584.48
EcNBLRR39	5A	NB-LRR		EcNBLRR103	9A	CC-NB-LRR	GY-HKY	0.766385	1.79716	0.426441	7.02e-107	1686	922	375.538	546.462
EcNBLRR53	6A	CC-NB-LRR		EcNBLRR62	6B	NB-LRR	GY-HKY	0.842298	1.48578	0.566907	3.71e-46	1647	971	353.569	617.431
EcNBLRR39	5A	NB-LRR		EcNBLRR49	5B	CC-NB-LRR	GY-HKY	0.789526	1.71145	0.461319	2.47e-98	1674	964	376.656	587.344
EcNBLRR39	5A	NB-LRR		EcNBLRR51	6A	CC-NB-LRR	GY-HKY	0.726512	1.78355	0.407341	1.84e-126	1686	933	430.541	502.459
EcNBLRR29	3B	NB-LRR		EcNBLRR62	6B	NB-LRR	GY-HKY	0.794564	1.73097	0.459029	7.79e-121	1656	978	371.399	606.601
EcNBLRR6	1A	CC-NB-LRR		EcNBLRR78	8A	CC-NB-LRR	GY-HKY	0.730509	2.03201	0.3595	0	1701	960	403.92	556.08
EcNBLRR27	3A	CC-NB-LRR		EcNBLRR62	6B	NB-LRR	GY-HKY	0.777317	1.74931	0.444355	1.03e-123	1668	966	387.138	578.862
EcNBLRR38	5A	CC-NB-LRR		EcNBLRR62	6B	NB-LRR	GY-HKY	0.708423	1.98963	0.356057	0	1680	967	437.857	529.143
EcNBLRR36	5A	NB-LRR		EcNBLRR93	9A	NB-LRR	GY-HKY	0.834241	1.4876	0.560796	3.4e-54	1653	1007	380.05	626.95
EcNBLRR62	6B	NB-LRR		EcNBLRR111	9B	CC-NB-LRR	GY-HKY	0.745425	1.74272	0.427738	2.04e-116	1689	952	423.503	528.497
EcNBLRR47	5B	CC-NB-LRR		EcNBLRR61	6B	NB-LRR	GY-HKY	0.769639	1.78749	0.430568	1.99e-169	1698	1009	408.187	600.813
EcNBLRR39	5A	NB-LRR		EcNBLRR44	5B	CC-NB-LRR	GY-HKY	0.780399	1.69584	0.460184	1.11e-98	1671	965	392.569	572.431
EcNBLRR61	6B	NB-LRR		EcNBLRR102	9A	CCR-NB-LRR	GY-HKY	0.674861	2.19602	0.307311	0	1761	933	437.938	495.062
EcNBLRR66	7A	CC-NB-LRR		EcNBLRR69	7B	CC-NB-LRR	GY-HKY	0.302289	1.05243	0.287228	1.32e-80	2001	606	310.553	295.447
EcNBLRR102	9A	CCR-NB-LRR		EcNBLRR115	9B	CC-NB-LRR	GY-HKY	0.794372	1.72677	0.460032	4.17e-125	1698	1005	382.72	622.28
EcNBLRR65	7A	CCR-NB-LRR		EcNBLRR95	9A	NB-LRR	GY-HKY	0.750708	1.98549	0.378097	0	1722	1007	403.66	603.34
EcNBLRR39	5A	NB-LRR		EcNBLRR64	6B	NB-LRR	GY-HKY	0.753643	1.76422	0.427183	2.14e-141	1686	974	418.898	555.102
EcNBLRR109	9B	NB-LRR		EcNBLRR115	9B	CC-NB-LRR	GY-HKY	0.782207	1.71191	0.45692	1.4e-132	1707	1019	408.653	610.347
EcNBLRR56	6A	NB-LRR		EcNBLRR78	8A	CC-NB-LRR	GY-HKY	0.773039	1.69776	0.455329	1.75e-102	1731	993	413.776	579.224
EcNBLRR7	1A	NB-LRR		EcNBLRR15	1B	CC-NB-LRR	GY-HKY	0.803623	1.67977	0.478413	3.95e-107	1728	1031	388.172	642.828
EcNBLRR64	6B	NB-LRR		EcNBLRR78	8A	CC-NB-LRR	GY-HKY	0.792003	1.63248	0.485153	6.05e-79	1752	993	401.169	591.831
EcNBLRR3	1A	CC-NB-LRR		EcNBLRR100	9A	CC-NB-LRR	GY-HKY	0.725464	1.82413	0.397705	2.07e-123	1785	948	432.114	515.886
EcNBLRR3	1A	CC-NB-LRR		EcNBLRR116	9B	NB-LRR	GY-HKY	0.808133	1.57861	0.511928	3.58e-64	1767	996	391.54	604.46
EcNBLRR41	5A	CC-NB-LRR		EcNBLRR78	8A	CC-NB-LRR	GY-HKY	0.87831	1.39052	0.631642	7.99e-34	1725	1064	351.502	712.498
EcNBLRR25	3A	NB-LRR		EcNBLRR29	3B	NB-LRR	GY-HKY	0.0486119	0.13753	0.353464	8.17e-13	2820	183	85.0717	97.9283
EcNBLRR3	1A	CC-NB-LRR		EcNBLRR48	5B	NB-LRR	GY-HKY	0.828783	1.55827	0.531861	1.72e-59	1758	1018	372.324	645.676
EcNBLRR41	5A	CC-NB-LRR		EcNBLRR69	7B	CC-NB-LRR	GY-HKY	0.841689	1.5263	0.551458	1.71e-54	1758	1036	365.651	670.349
EcNBLRR53	6A	CC-NB-LRR		EcNBLRR59	6B	CC-NB-LRR	GY-HKY	0.0377317	0.126927	0.297271	3.56e-16	2910	169	96.2006	72.7994
EcNBLRR70	7B	CC-NB-LRR		EcNBLRR78	8A	CC-NB-LRR	GY-HKY	0.784069	1.68545	0.465198	4.51e-102	1770	1027	414.66	612.34
EcNBLRR47	5B	CC-NB-LRR		EcNBLRR78	8A	CC-NB-LRR	GY-HKY	0.781943	1.73362	0.451046	1.11e-125	1776	1034	410.728	623.272
EcNBLRR56	6A	NB-LRR		EcNBLRR64	6B	NB-LRR	GY-HKY	0.0157519	0.0248398	0.634141	0.0661121	3225	59	25.1965	33.8035
EcNBLRR40	5A	CC-NB-LRR		EcNBLRR78	8A	CC-NB-LRR	GY-HKY	0.790322	1.70721	0.462931	5.4e-107	1776	1032	402.905	629.095
EcNBLRR10	1B	CC-NB-LRR		EcNBLRR68	7B	NB-LRR	GY-HKY	0.744328	1.78477	0.417045	1.4e-143	1788	1009	442.526	566.474
EcNBLRR41	5A	CC-NB-LRR		EcNBLRR115	9B	CC-NB-LRR	GY-HKY	0.797134	1.66926	0.477538	6.68e-105	1779	1058	410.809	647.191
EcNBLRR7	1A	NB-LRR		EcNBLRR47	5B	CC-NB-LRR	GY-HKY	0.789814	1.75794	0.449285	1.21e-181	1782	1098	419.062	678.938
EcNBLRR41	5A	CC-NB-LRR		EcNBLRR47	5B	CC-NB-LRR	GY-HKY	0.862013	1.47699	0.583628	9.95e-44	1803	1066	353.276	712.724
EcNBLRR10	1B	CC-NB-LRR		EcNBLRR46	5B	CC-NB-LRR	GY-HKY	0.795448	1.629	0.488304	5.59e-84	1803	1040	415.744	624.256
EcNBLRR3	1A	CC-NB-LRR		EcNBLRR83	8B	NB-LRR	GY-HKY	0.803909	1.6166	0.497285	2.76e-93	1803	1085	423.218	661.782
EcNBLRR19	1B	NB-LRR		EcNBLRR61	6B	NB-LRR	GY-HKY	0.740592	1.96226	0.377417	0	1866	1009	420.414	588.586
EcNBLRR10	1B	CC-NB-LRR		EcNBLRR115	9B	CC-NB-LRR	GY-HKY	0.801613	1.59489	0.502612	5.58e-81	1806	1063	423.986	639.014
EcNBLRR38	5A	CC-NB-LRR		EcNBLRR69	7B	CC-NB-LRR	GY-HKY	0.771494	1.75276	0.440161	3.31e-145	1830	1065	434.694	630.306
EcNBLRR12	1B	CCR-NB-LRR		EcNBLRR59	6B	CC-NB-LRR	GY-HKY	0.840298	1.53261	0.548279	6.51e-58	1827	1076	380.411	695.589
EcNBLRR3	1A	CC-NB-LRR		EcNBLRR65	7A	CCR-NB-LRR	GY-HKY	0.802821	1.67918	0.478102	7.71e-114	1824	1090	411.815	678.185
EcNBLRR100	9A	CC-NB-LRR		EcNBLRR115	9B	CC-NB-LRR	GY-HKY	0.792625	1.65193	0.479816	1.36e-87	1842	1049	418.192	630.808
EcNBLRR5	1A	NB-LRR		EcNBLRR69	7B	CC-NB-LRR	GY-HKY	0.726889	1.85054	0.392798	2.03e-192	1854	1045	470.026	574.974
EcNBLRR12	1B	CCR-NB-LRR		EcNBLRR44	5B	CC-NB-LRR	GY-HKY	0.695574	1.98574	0.350285	0	1896	1034	484.484	549.516
EcNBLRR68	7B	NB-LRR		EcNBLRR78	8A	CC-NB-LRR	GY-HKY	0.770573	1.74025	0.442794	1.02e-152	1839	1084	446.332	637.668
EcNBLRR96	9A	CC-NB-LRR		EcNBLRR115	9B	CC-NB-LRR	GY-HKY	0.773808	1.73197	0.44678	6.09e-112	1890	1064	435.031	628.969
EcNBLRR44	5B	CC-NB-LRR		EcNBLRR78	8A	CC-NB-LRR	GY-HKY	0.733352	1.84038	0.398479	1.07e-166	1893	1046	463.681	582.319
EcNBLRR10	1B	CC-NB-LRR		EcNBLRR21	2A	CC-NB-LRR	GY-HKY	0.837054	1.53478	0.545389	3.9e-67	1857	1129	404.667	724.333
EcNBLRR21	2A	CC-NB-LRR		EcNBLRR41	5A	CC-NB-LRR	GY-HKY	0.735282	1.90196	0.386591	0	1917	1074	463.487	610.513
EcNBLRR41	5A	CC-NB-LRR		EcNBLRR63	6B	NB-LRR	GY-HKY	0.746677	1.93534	0.385811	0	1932	1123	463.183	659.817
EcNBLRR29	3B	NB-LRR		EcNBLRR75	8A	NB-LRR	GY-HKY	0.802256	1.68089	0.47728	7.39e-108	1908	1123	424.829	698.171
EcNBLRR53	6A	CC-NB-LRR		EcNBLRR67	7A	CC-NB-LRR	GY-HKY	0.786215	1.70184	0.461979	2.64e-117	1926	1120	445.037	674.963
EcNBLRR41	5A	CC-NB-LRR		EcNBLRR51	6A	CC-NB-LRR	GY-HKY	0.75018	1.84239	0.407177	1.16e-165	1935	1074	452.592	621.408
EcNBLRR27	3A	CC-NB-LRR		EcNBLRR61	6B	NB-LRR	GY-HKY	0.76577	1.84096	0.415963	1.53e-183	1947	1110	445.17	664.83
EcNBLRR25	3A	NB-LRR		EcNBLRR41	5A	CC-NB-LRR	GY-HKY	0.756222	1.78938	0.422618	3.43e-190	1926	1130	477.1	652.9
EcNBLRR61	6B	NB-LRR		EcNBLRR106	9B	CC-NB-LRR	GY-HKY	0.793742	1.64751	0.481783	7.41e-105	1944	1147	456.522	690.478
EcNBLRR41	5A	CC-NB-LRR		EcNBLRR42	5A	CC-NB-LRR	GY-HKY	0.843348	1.56772	0.537945	3.28e-63	1950	1136	385.143	750.857
EcNBLRR41	5A	CC-NB-LRR		EcNBLRR76	8A	CC-NB-LRR	GY-HKY	0.691954	1.94587	0.355602	0	1980	1094	522.972	571.028
EcNBLRR44	5B	CC-NB-LRR		EcNBLRR110	9B	NB-LRR	GY-HKY	0.82519	1.56947	0.525777	1.15e-78	1932	1163	428.711	734.289
EcNBLRR22	2B	CC-NB-LRR		EcNBLRR69	7B	CC-NB-LRR	GY-HKY	0.76182	1.84148	0.4137	0	1956	1137	461.898	675.102
EcNBLRR36	5A	NB-LRR		EcNBLRR40	5A	CC-NB-LRR	GY-HKY	0.795425	1.74465	0.455923	5.69e-120	1977	1130	424.883	705.117
EcNBLRR22	2B	CC-NB-LRR		EcNBLRR41	5A	CC-NB-LRR	GY-HKY	0.800505	1.63852	0.488554	3.67e-99	1962	1154	450.13	703.87
EcNBLRR23	2B	NB-LRR		EcNBLRR41	5A	CC-NB-LRR	GY-HKY	0.816912	1.61483	0.505881	1.84e-82	1971	1147	425.003	721.997
EcNBLRR41	5A	CC-NB-LRR		EcNBLRR45	5B	CC-NB-LRR	GY-HKY	0.732798	1.86536	0.392846	2.12e-194	1998	1109	488.059	620.941
EcNBLRR11	1B	CC-NB-LRR		EcNBLRR37	5A	CC-NB-LRR	GY-HKY	0.752636	1.82327	0.412794	5.59e-150	1995	1098	462.538	635.462
EcNBLRR6	1A	CC-NB-LRR		EcNBLRR101	9A	CC-NB-LRR	GY-HKY	0.819914	1.69142	0.484749	9.04e-107	1986	1169	408.579	760.421
EcNBLRR47	5B	CC-NB-LRR		EcNBLRR72	7B	NB-LRR	GY-HKY	0.812087	1.61307	0.503441	3.49e-104	1959	1198	453.359	744.641
EcNBLRR47	5B	CC-NB-LRR		EcNBLRR60	6B	NB-LRR	GY-HKY	0.800859	1.64506	0.486827	7.37e-118	1977	1197	464.505	732.495
EcNBLRR36	5A	NB-LRR		EcNBLRR41	5A	CC-NB-LRR	GY-HKY	0.797187	1.68572	0.472905	1.37e-111	1983	1159	445.954	713.046
EcNBLRR38	5A	CC-NB-LRR		EcNBLRR84	8B	CC-NB-LRR	GY-HKY	0.767435	1.73165	0.44318	2.1e-129	1995	1138	475.305	662.695
EcNBLRR17	1B	CC-NB-LRR		EcNBLRR47	5B	CC-NB-LRR	GY-HKY	0.780093	1.89492	0.411675	0	2025	1161	433.965	727.035
EcNBLRR17	1B	CC-NB-LRR		EcNBLRR67	7A	CC-NB-LRR	GY-HKY	0.797593	1.68516	0.473304	1.75e-126	1992	1184	455.006	728.994
EcNBLRR36	5A	NB-LRR		EcNBLRR47	5B	CC-NB-LRR	GY-HKY	0.799568	1.73281	0.461428	1.11e-113	2004	1143	425.372	717.628
EcNBLRR37	5A	CC-NB-LRR		EcNBLRR91	9A	CC-NB-LRR	GY-HKY	0.470828	1.59273	0.29561	1.74e-133	2202	865	472.839	392.161
EcNBLRR41	5A	CC-NB-LRR		EcNBLRR46	5B	CC-NB-LRR	GY-HKY	0.808988	1.6014	0.505174	8.38e-88	1995	1175	453.573	721.427
EcNBLRR84	8B	CC-NB-LRR		EcNBLRR100	9A	CC-NB-LRR	GY-HKY	0.792334	1.6427	0.482336	2.47e-86	2010	1118	448.496	669.504
EcNBLRR42	5A	CC-NB-LRR		EcNBLRR92	9A	CC-NB-LRR	GY-HKY	0.652759	2.08328	0.313332	4.26e-186	2115	993	502.15	490.85
EcNBLRR17	1B	CC-NB-LRR		EcNBLRR101	9A	CC-NB-LRR	GY-HKY	0.841867	1.59132	0.529036	3.44e-78	2007	1206	404.932	801.068
EcNBLRR17	1B	CC-NB-LRR		EcNBLRR40	5A	CC-NB-LRR	GY-HKY	0.803623	1.78525	0.450145	1.04e-159	2040	1193	426.071	766.929
EcNBLRR41	5A	CC-NB-LRR		EcNBLRR88	8B	NB-LRR	GY-HKY	0.769506	1.86554	0.412485	7.96e-138	2052	1097	430.374	666.626
EcNBLRR41	5A	CC-NB-LRR		EcNBLRR105	9B	CCR-NB-LRR	GY-HKY	0.745362	1.85978	0.400779	1.33e-199	2043	1147	487.416	659.584
EcNBLRR70	7B	CC-NB-LRR		EcNBLRR92	9A	CC-NB-LRR	GY-HKY	0.79871	1.68649	0.473594	2.44e-101	2034	1157	442.42	714.58
EcNBLRR41	5A	CC-NB-LRR		EcNBLRR44	5B	CC-NB-LRR	GY-HKY	0.734573	1.88592	0.389505	0	2049	1151	500.423	650.577
EcNBLRR2	1A	CC-NB-LRR		EcNBLRR17	1B	CC-NB-LRR	GY-HKY	0.827514	1.62538	0.50912	1.06e-77	2043	1168	410.413	757.587
EcNBLRR90	9A	CC-NB-LRR		EcNBLRR106	9B	CC-NB-LRR	GY-HKY	0.021659	0.0494308	0.438169	2.26e-05	3543	101	47.2639	53.7361
EcNBLRR66	7A	CC-NB-LRR		EcNBLRR84	8B	CC-NB-LRR	GY-HKY	0.796987	1.70195	0.468278	2.85e-120	2037	1189	453.965	735.035
EcNBLRR41	5A	CC-NB-LRR		EcNBLRR59	6B	CC-NB-LRR	GY-HKY	0.83283	1.5768	0.528177	1.22e-77	2028	1208	428.004	779.996
EcNBLRR6	1A	CC-NB-LRR		EcNBLRR75	8A	NB-LRR	GY-HKY	0.829819	1.51617	0.547313	6.97e-69	2031	1216	457.138	758.862
EcNBLRR63	6B	NB-LRR		EcNBLRR84	8B	CC-NB-LRR	GY-HKY	0.77679	1.7178	0.452199	5.01e-144	2028	1187	483.663	703.337
EcNBLRR17	1B	CC-NB-LRR		EcNBLRR75	8A	NB-LRR	GY-HKY	0.826744	1.52104	0.54354	1.66e-72	2031	1223	464.207	758.793
EcNBLRR26	3A	CC-NB-LRR		EcNBLRR61	6B	NB-LRR	GY-HKY	0.776902	1.6869	0.460551	2.22e-226	2007	1290	533.501	756.499
EcNBLRR38	5A	CC-NB-LRR		EcNBLRR41	5A	CC-NB-LRR	GY-HKY	0.819498	1.57261	0.521108	8.27e-80	2037	1200	452.298	747.702
EcNBLRR64	6B	NB-LRR		EcNBLRR84	8B	CC-NB-LRR	GY-HKY	0.765378	1.73646	0.440768	6.35e-133	2052	1166	489.188	676.812
EcNBLRR53	6A	CC-NB-LRR		EcNBLRR101	9A	CC-NB-LRR	GY-HKY	0.82884	1.56254	0.530444	2.49e-75	2040	1209	440.698	768.302
EcNBLRR37	5A	CC-NB-LRR		EcNBLRR59	6B	CC-NB-LRR	GY-HKY	0.795639	1.70001	0.468019	1.44e-140	2043	1216	467.127	748.873
EcNBLRR28	3B	NB-LRR		EcNBLRR84	8B	CC-NB-LRR	GY-HKY	0.761668	1.74599	0.436238	5.31e-141	2052	1169	494.198	674.802
EcNBLRR46	5B	CC-NB-LRR		EcNBLRR77	8A	CCR-NB-LRR	GY-HKY	0.778214	1.67308	0.46514	5.18e-120	2061	1201	498.009	702.991
EcNBLRR96	9A	CC-NB-LRR		EcNBLRR101	9A	CC-NB-LRR	GY-HKY	0.86613	1.47041	0.589041	2.26e-55	2010	1252	407.838	844.162
EcNBLRR84	8B	CC-NB-LRR		EcNBLRR106	9B	CC-NB-LRR	GY-HKY	0.808967	1.62487	0.497866	1.89e-98	2019	1200	456.532	743.468
EcNBLRR61	6B	NB-LRR		EcNBLRR103	9A	CC-NB-LRR	GY-HKY	0.755005	1.87337	0.40302	0	2073	1175	482.21	692.79
EcNBLRR45	5B	CC-NB-LRR		EcNBLRR47	5B	CC-NB-LRR	GY-HKY	0.786007	1.82242	0.431299	2.34e-189	2070	1204	453.045	750.955
EcNBLRR37	5A	CC-NB-LRR		EcNBLRR53	6A	CC-NB-LRR	GY-HKY	0.808431	1.65096	0.489674	6.59e-106	2055	1215	456.094	758.906
EcNBLRR8	1A	NB-LRR		EcNBLRR84	8B	CC-NB-LRR	GY-HKY	0.676979	2.04597	0.330884	0	2100	1118	539.722	578.278
EcNBLRR19	1B	NB-LRR		EcNBLRR37	5A	CC-NB-LRR	GY-HKY	0.768169	1.81757	0.422636	1.8e-197	2070	1198	481.037	716.963
EcNBLRR22	2B	CC-NB-LRR		EcNBLRR92	9A	CC-NB-LRR	GY-HKY	0.828971	1.58016	0.524613	6.98e-82	2055	1226	441.077	784.923
EcNBLRR41	5A	CC-NB-LRR		EcNBLRR64	6B	NB-LRR	GY-HKY	0.648586	2.13005	0.304493	0	2139	1097	554.274	542.726
EcNBLRR8	1A	NB-LRR		EcNBLRR37	5A	CC-NB-LRR	GY-HKY	0.775604	1.77664	0.436556	6.46e-167	2085	1203	479.104	723.896
EcNBLRR31	4A	CC-NB-LRR		EcNBLRR37	5A	CC-NB-LRR	GY-HKY	0.810542	1.65597	0.489466	1.26e-109	2058	1226	454.967	771.033
EcNBLRR8	1A	NB-LRR		EcNBLRR67	7A	CC-NB-LRR	GY-HKY	0.750896	1.81165	0.414482	2.61e-155	2121	1170	497.767	672.233
EcNBLRR2	1A	CC-NB-LRR		EcNBLRR6	1A	CC-NB-LRR	GY-HKY	0.830702	1.61823	0.51334	7.85e-76	2109	1198	416.757	781.243
EcNBLRR41	5A	CC-NB-LRR		EcNBLRR53	6A	CC-NB-LRR	GY-HKY	0.831957	1.57526	0.52814	9.59e-82	2076	1246	443.737	802.263
EcNBLRR40	5A	CC-NB-LRR		EcNBLRR45	5B	CC-NB-LRR	GY-HKY	0.824356	1.6608	0.496359	1.62e-91	2103	1214	423.381	790.619
EcNBLRR68	7B	NB-LRR		EcNBLRR84	8B	CC-NB-LRR	GY-HKY	0.788518	1.68681	0.467462	9.21e-122	2079	1214	482.105	731.895
EcNBLRR67	7A	CC-NB-LRR		EcNBLRR76	8A	CC-NB-LRR	GY-HKY	0.717612	1.78237	0.402616	4.76e-163	2139	1182	558.74	623.26
EcNBLRR28	3B	NB-LRR		EcNBLRR72	7B	NB-LRR	GY-HKY	0.782577	1.70139	0.459965	3.5e-113	2133	1202	483.936	718.064
EcNBLRR61	6B	NB-LRR		EcNBLRR105	9B	CCR-NB-LRR	GY-HKY	0.765314	1.77397	0.431413	3.32e-148	2142	1205	497.368	707.632
EcNBLRR37	5A	CC-NB-LRR		EcNBLRR68	7B	NB-LRR	GY-HKY	0.75068	1.89845	0.395418	0	2124	1218	502.283	715.717
EcNBLRR47	5B	CC-NB-LRR		EcNBLRR70	7B	CC-NB-LRR	GY-HKY	0.869248	1.45648	0.596814	1.54e-46	2097	1248	404.724	843.276
EcNBLRR42	5A	CC-NB-LRR		EcNBLRR49	5B	CC-NB-LRR	GY-HKY	0.0160527	0.0327068	0.490805	0.0014092	3825	78	35.3607	42.6393
EcNBLRR101	9A	CC-NB-LRR		EcNBLRR116	9B	NB-LRR	GY-HKY	0.816947	1.60593	0.508706	1.63e-86	2109	1227	457.172	769.828
EcNBLRR37	5A	CC-NB-LRR		EcNBLRR45	5B	CC-NB-LRR	GY-HKY	0.771002	1.75728	0.438747	6.51e-186	2112	1246	508.383	737.617
EcNBLRR36	5A	NB-LRR		EcNBLRR37	5A	CC-NB-LRR	GY-HKY	0.785025	1.68149	0.466864	5.29e-132	2109	1246	502.422	743.578
EcNBLRR47	5B	CC-NB-LRR		EcNBLRR88	8B	NB-LRR	GY-HKY	0.810149	1.62013	0.500052	1.77e-97	2118	1247	473.537	773.463
EcNBLRR40	5A	CC-NB-LRR		EcNBLRR88	8B	NB-LRR	GY-HKY	0.812109	1.61236	0.503678	7.53e-94	2118	1246	471.695	774.305
EcNBLRR44	5B	CC-NB-LRR		EcNBLRR84	8B	CC-NB-LRR	GY-HKY	0.691092	1.93481	0.357188	0	2157	1184	568.98	615.02
EcNBLRR63	6B	NB-LRR		EcNBLRR67	7A	CC-NB-LRR	GY-HKY	0.680158	2.02402	0.336044	0	2202	1159	558.315	600.685
EcNBLRR77	8A	CCR-NB-LRR		EcNBLRR106	9B	CC-NB-LRR	GY-HKY	0.845655	1.48922	0.56785	9.87e-65	2097	1280	457.16	822.84
EcNBLRR67	7A	CC-NB-LRR		EcNBLRR73	7B	CC-NB-LRR	GY-HKY	0.646402	2.09057	0.3092	0	2220	1154	590.695	563.305
EcNBLRR37	5A	CC-NB-LRR		EcNBLRR73	7B	CC-NB-LRR	GY-HKY	0.678057	2.0249	0.334859	0	2202	1168	565.337	602.663
EcNBLRR38	5A	CC-NB-LRR		EcNBLRR92	9A	CC-NB-LRR	GY-HKY	0.84457	1.50908	0.55966	3.47e-79	2112	1333	470.52	862.48
EcNBLRR60	6B	NB-LRR		EcNBLRR91	9A	CC-NB-LRR	GY-HKY	0.81714	1.60285	0.509806	5.37e-93	2142	1268	473.009	794.991
EcNBLRR14	1B	CC-NB-LRR		EcNBLRR101	9A	CC-NB-LRR	GY-HKY	0.828258	1.57271	0.526643	3.38e-82	2172	1286	466.584	819.416
EcNBLRR28	3B	NB-LRR		EcNBLRR47	5B	CC-NB-LRR	GY-HKY	0.792295	1.68062	0.471431	6.98e-119	2181	1264	496.696	767.304
EcNBLRR15	1B	CC-NB-LRR		EcNBLRR104	9B	NB-LRR	GY-HKY	0.765051	1.69111	0.452395	2.28e-120	2193	1230	527.729	702.271
EcNBLRR7	1A	NB-LRR		EcNBLRR45	5B	CC-NB-LRR	GY-HKY	0.810559	1.65925	0.488509	3.88e-128	2166	1307	484.075	822.925
EcNBLRR92	9A	CC-NB-LRR		EcNBLRR111	9B	CC-NB-LRR	GY-HKY	0.84953	1.49656	0.567654	2.86e-58	2208	1288	448.265	839.735
EcNBLRR63	6B	NB-LRR		EcNBLRR92	9A	CC-NB-LRR	GY-HKY	0.817829	1.58323	0.516557	1.85e-104	2187	1342	505.693	836.307
EcNBLRR72	7B	NB-LRR		EcNBLRR111	9B	CC-NB-LRR	GY-HKY	0.760984	1.72067	0.44226	2.09e-200	2202	1322	566.535	755.465
EcNBLRR6	1A	CC-NB-LRR		EcNBLRR72	7B	NB-LRR	GY-HKY	0.802365	1.66025	0.483279	7.57e-121	2205	1307	499.9	807.1
EcNBLRR40	5A	CC-NB-LRR		EcNBLRR63	6B	NB-LRR	GY-HKY	0.819772	1.58232	0.518081	1.75e-97	2196	1330	497.394	832.606
EcNBLRR29	3B	NB-LRR		EcNBLRR37	5A	CC-NB-LRR	GY-HKY	0.791278	1.70294	0.464653	1.22e-162	2202	1319	514.255	804.745
EcNBLRR40	5A	CC-NB-LRR		EcNBLRR76	8A	CC-NB-LRR	GY-HKY	0.823865	1.62707	0.506349	1.85e-93	2241	1305	465.625	839.375
EcNBLRR17	1B	CC-NB-LRR		EcNBLRR66	7A	CC-NB-LRR	GY-HKY	0.826412	1.62219	0.509441	9.32e-83	2259	1278	452.231	825.769
EcNBLRR38	5A	CC-NB-LRR		EcNBLRR47	5B	CC-NB-LRR	GY-HKY	0.808562	1.59636	0.506504	1.99e-106	2211	1334	517.488	816.512
EcNBLRR40	5A	CC-NB-LRR		EcNBLRR59	6B	CC-NB-LRR	GY-HKY	0.830439	1.51142	0.549443	2.44e-80	2211	1357	510.687	846.313
EcNBLRR101	9A	CC-NB-LRR		EcNBLRR111	9B	CC-NB-LRR	GY-HKY	0.795221	1.66446	0.477764	2.28e-130	2214	1317	516.422	800.578
EcNBLRR17	1B	CC-NB-LRR		EcNBLRR102	9A	CCR-NB-LRR	GY-HKY	0.772316	1.78939	0.431609	1.59e-253	2226	1356	543.182	812.818
EcNBLRR90	9A	CC-NB-LRR		EcNBLRR110	9B	NB-LRR	GY-HKY	0.823662	1.58234	0.520533	6.81e-87	2220	1310	481.79	828.21
EcNBLRR27	3A	CC-NB-LRR		EcNBLRR47	5B	CC-NB-LRR	GY-HKY	0.850688	1.52682	0.557164	1.28e-65	2244	1324	446.414	877.586
EcNBLRR77	8A	CCR-NB-LRR		EcNBLRR90	9A	CC-NB-LRR	GY-HKY	0.858181	1.46621	0.585305	9.3e-63	2211	1372	469.2	902.8
EcNBLRR51	6A	CC-NB-LRR		EcNBLRR57	6B	CC-NB-LRR	GY-HKY	0.191233	0.673233	0.284051	3.47e-76	2844	646	347.354	298.646
EcNBLRR35	4B	NB-LRR		EcNBLRR100	9A	CC-NB-LRR	GY-HKY	0.840373	1.53966	0.545816	1.58e-75	2232	1337	469.902	867.098
EcNBLRR60	6B	NB-LRR		EcNBLRR70	7B	CC-NB-LRR	GY-HKY	0.842716	1.51518	0.556183	2.51e-65	2250	1316	466.377	849.623
EcNBLRR2	1A	CC-NB-LRR		EcNBLRR111	9B	CC-NB-LRR	GY-HKY	0.733348	1.82188	0.402522	1.04e-166	2289	1241	553.854	687.146
EcNBLRR27	3A	CC-NB-LRR		EcNBLRR40	5A	CC-NB-LRR	GY-HKY	0.831408	1.57243	0.528742	9.75e-80	2268	1323	473.303	849.697
EcNBLRR33	4B	CC-NB-LRR		EcNBLRR40	5A	CC-NB-LRR	GY-HKY	0.835234	1.56061	0.535197	2.25e-83	2253	1350	478.555	871.445
EcNBLRR19	1B	NB-LRR		EcNBLRR104	9B	NB-LRR	GY-HKY	0.797242	1.68429	0.47334	3.57e-144	2268	1349	519.349	829.651
EcNBLRR15	1B	CC-NB-LRR		EcNBLRR65	7A	CCR-NB-LRR	GY-HKY	0.843642	1.47549	0.571772	5.65e-62	2265	1344	490.731	853.269
EcNBLRR15	1B	CC-NB-LRR		EcNBLRR111	9B	CC-NB-LRR	GY-HKY	0.732915	1.82732	0.401087	5.24e-180	2301	1258	561.005	696.995
EcNBLRR31	4A	CC-NB-LRR		EcNBLRR40	5A	CC-NB-LRR	GY-HKY	0.84156	1.52876	0.550484	3.07e-77	2259	1370	482.882	887.118
EcNBLRR63	6B	NB-LRR		EcNBLRR102	9A	CCR-NB-LRR	GY-HKY	0.767985	1.88436	0.407558	0	2322	1327	519.685	807.315
EcNBLRR19	1B	NB-LRR		EcNBLRR44	5B	CC-NB-LRR	GY-HKY	0.405733	2.85892	0.141918	0	2535	1071	741.725	329.275
EcNBLRR40	5A	CC-NB-LRR		EcNBLRR105	9B	CCR-NB-LRR	GY-HKY	0.80681	1.64198	0.491364	2.61e-143	2265	1388	527.19	860.81
EcNBLRR19	1B	NB-LRR		EcNBLRR59	6B	CC-NB-LRR	GY-HKY	0.795534	1.70416	0.466818	1.3e-122	2319	1322	506.964	815.036
EcNBLRR11	1B	CC-NB-LRR		EcNBLRR104	9B	NB-LRR	GY-HKY	0.763024	1.70921	0.446418	5.82e-117	2322	1254	536.81	717.19
EcNBLRR17	1B	CC-NB-LRR		EcNBLRR30	3B	CC-NB-LRR	GY-HKY	0.66622	2.41121	0.276301	0	2457	1287	593.583	693.417
EcNBLRR47	5B	CC-NB-LRR		EcNBLRR81	8B	CC-NB-LRR	GY-HKY	0.792363	1.75349	0.451877	7.25e-217	2283	1389	526.174	862.826
EcNBLRR16	1B	CC-NB-LRR		EcNBLRR38	5A	CC-NB-LRR	GY-HKY	0.806145	1.63529	0.492968	1.17e-108	2301	1346	514.621	831.379
EcNBLRR38	5A	CC-NB-LRR		EcNBLRR40	5A	CC-NB-LRR	GY-HKY	0.825725	1.53983	0.536245	3.72e-91	2286	1398	525.356	872.644
EcNBLRR40	5A	CC-NB-LRR		EcNBLRR44	5B	CC-NB-LRR	GY-HKY	0.820549	1.58249	0.518516	4.54e-102	2295	1391	518.433	872.567
EcNBLRR5	1A	NB-LRR		EcNBLRR102	9A	CCR-NB-LRR	GY-HKY	0.747876	1.86488	0.401031	0	2337	1337	562.784	774.216
EcNBLRR7	1A	NB-LRR		EcNBLRR59	6B	CC-NB-LRR	GY-HKY	0.76993	1.75889	0.437735	3.81e-182	2280	1322	540.941	781.059
EcNBLRR44	5B	CC-NB-LRR		EcNBLRR47	5B	CC-NB-LRR	GY-HKY	0.824564	1.56358	0.527357	2.04e-94	2298	1392	516.683	875.317
EcNBLRR15	1B	CC-NB-LRR		EcNBLRR25	3A	NB-LRR	GY-HKY	0.838935	1.54864	0.541724	7.95e-79	2295	1366	480.092	885.908
EcNBLRR16	1B	CC-NB-LRR		EcNBLRR46	5B	CC-NB-LRR	GY-HKY	0.81287	1.6182	0.502328	6.05e-106	2310	1365	513.256	851.744
EcNBLRR23	2B	NB-LRR		EcNBLRR114	9B	NB-LRR	GY-HKY	0.81171	1.62354	0.499964	5.48e-94	2331	1326	499.309	826.691
EcNBLRR6	1A	CC-NB-LRR		EcNBLRR103	9A	CC-NB-LRR	GY-HKY	0.793345	1.68385	0.471148	2.95e-145	2328	1380	539.252	840.748
EcNBLRR19	1B	NB-LRR		EcNBLRR63	6B	NB-LRR	GY-HKY	0.717945	2.00709	0.357704	0	2388	1317	578.342	738.658
EcNBLRR2	1A	CC-NB-LRR		EcNBLRR25	3A	NB-LRR	GY-HKY	0.828392	1.58694	0.522007	4.6e-90	2310	1365	490.059	874.941
EcNBLRR47	5B	CC-NB-LRR		EcNBLRR53	6A	CC-NB-LRR	GY-HKY	0.827433	1.57155	0.526506	8.66e-96	2313	1401	510.601	890.399
EcNBLRR53	6A	CC-NB-LRR		EcNBLRR91	9A	CC-NB-LRR	GY-HKY	0.806218	1.60876	0.501143	1.88e-105	2331	1372	532.956	839.044
EcNBLRR53	6A	CC-NB-LRR		EcNBLRR70	7B	CC-NB-LRR	GY-HKY	0.833763	1.5151	0.550304	1.99e-78	2304	1392	514.574	877.426
EcNBLRR19	1B	NB-LRR		EcNBLRR111	9B	CC-NB-LRR	GY-HKY	0.836576	1.53195	0.546086	3.26e-75	2319	1371	493.604	877.396
EcNBLRR33	4B	CC-NB-LRR		EcNBLRR102	9A	CCR-NB-LRR	GY-HKY	0.81864	1.66293	0.492289	6.2e-129	2340	1403	501.168	901.832
EcNBLRR31	4A	CC-NB-LRR		EcNBLRR102	9A	CCR-NB-LRR	GY-HKY	0.813837	1.67243	0.486619	2.52e-143	2346	1412	512.022	899.978
EcNBLRR53	6A	CC-NB-LRR		EcNBLRR77	8A	CCR-NB-LRR	GY-HKY	0.79476	1.6992	0.467727	3.49e-150	2355	1389	535.586	853.414
EcNBLRR40	5A	CC-NB-LRR		EcNBLRR53	6A	CC-NB-LRR	GY-HKY	0.824124	1.56446	0.526779	1.28e-97	2322	1410	524.036	885.964
EcNBLRR17	1B	CC-NB-LRR		EcNBLRR38	5A	CC-NB-LRR	GY-HKY	0.773538	1.7594	0.43966	4.73e-212	2352	1393	562.982	830.018
EcNBLRR24	2B	CC-NB-LRR		EcNBLRR47	5B	CC-NB-LRR	GY-HKY	0.863667	1.46533	0.589402	1.79e-51	2349	1365	453.229	911.771
EcNBLRR89	9A	NB-LRR		EcNBLRR102	9A	CCR-NB-LRR	GY-HKY	0.742368	1.91513	0.387634	0	2382	1365	574.277	790.723
EcNBLRR19	1B	NB-LRR		EcNBLRR103	9A	CC-NB-LRR	GY-HKY	0.818125	1.61924	0.505252	2.31e-95	2373	1363	501.055	861.945
EcNBLRR17	1B	CC-NB-LRR		EcNBLRR97	9A	CC-NB-LRR	GY-HKY	0.806396	1.6471	0.489586	1e-125	2346	1400	531.03	868.97
EcNBLRR5	1A	NB-LRR		EcNBLRR42	5A	CC-NB-LRR	GY-HKY	0.802335	1.6622	0.482695	6.64e-119	2367	1376	525.778	850.222
EcNBLRR19	1B	NB-LRR		EcNBLRR20	1B	CC-NB-LRR	GY-HKY	0.799395	1.73232	0.461458	2.84e-151	2382	1382	514.789	867.211
EcNBLRR38	5A	CC-NB-LRR		EcNBLRR102	9A	CCR-NB-LRR	GY-HKY	0.778584	1.80658	0.430971	7.69e-200	2394	1372	533.862	838.138
EcNBLRR21	2A	CC-NB-LRR		EcNBLRR77	8A	CCR-NB-LRR	GY-HKY	0.732685	1.80326	0.406312	2e-199	2403	1342	604.25	737.75
EcNBLRR29	3B	NB-LRR		EcNBLRR100	9A	CC-NB-LRR	GY-HKY	0.863927	1.44972	0.595926	6.61e-51	2343	1376	463.372	912.628
EcNBLRR38	5A	CC-NB-LRR		EcNBLRR91	9A	CC-NB-LRR	GY-HKY	0.330658	1.34991	0.244948	4.81e-167	2724	917	544.966	372.034
EcNBLRR6	1A	CC-NB-LRR		EcNBLRR16	1B	CC-NB-LRR	GY-HKY	0.828766	1.5856	0.522682	2.48e-106	2343	1436	515.154	920.846
EcNBLRR17	1B	CC-NB-LRR		EcNBLRR91	9A	CC-NB-LRR	GY-HKY	0.794933	1.68598	0.471496	4.8e-127	2379	1372	532.356	839.644
EcNBLRR22	2B	CC-NB-LRR		EcNBLRR104	9B	NB-LRR	GY-HKY	0.770011	1.73112	0.444804	4.1e-191	2364	1394	577.463	816.537
EcNBLRR29	3B	NB-LRR		EcNBLRR65	7A	CCR-NB-LRR	GY-HKY	0.758161	1.80954	0.418979	8.26e-239	2397	1394	580.227	813.773
EcNBLRR11	1B	CC-NB-LRR		EcNBLRR102	9A	CCR-NB-LRR	GY-HKY	0.808853	1.62231	0.498581	2.84e-121	2364	1424	542.847	881.153
EcNBLRR23	2B	NB-LRR		EcNBLRR104	9B	NB-LRR	GY-HKY	0.714779	1.92032	0.37222	0	2397	1373	623.798	749.202
EcNBLRR27	3A	CC-NB-LRR		EcNBLRR38	5A	CC-NB-LRR	GY-HKY	0.758325	1.79156	0.423277	1.29e-199	2412	1373	575.354	797.646
EcNBLRR8	1A	NB-LRR		EcNBLRR104	9B	NB-LRR	GY-HKY	0.790879	1.70121	0.464891	2.71e-162	2400	1421	555.328	865.672
EcNBLRR54	6A	CC-NB-LRR		EcNBLRR106	9B	CC-NB-LRR	GY-HKY	0.810824	1.68183	0.482109	1.35e-134	2400	1419	518.333	900.667
EcNBLRR33	4B	CC-NB-LRR		EcNBLRR46	5B	CC-NB-LRR	GY-HKY	0.794858	1.68352	0.47214	2.75e-128	2418	1394	541.748	852.252
EcNBLRR16	1B	CC-NB-LRR		EcNBLRR68	7B	NB-LRR	GY-HKY	0.803945	1.71261	0.469426	3.36e-146	2424	1416	523.234	892.766
EcNBLRR59	6B	CC-NB-LRR		EcNBLRR107	9B	CC-NB-LRR	GY-HKY	0.816628	1.61666	0.505134	8.1e-105	2424	1422	526.921	895.079
EcNBLRR31	4A	CC-NB-LRR		EcNBLRR68	7B	NB-LRR	GY-HKY	0.810272	1.65952	0.488256	2.67e-131	2415	1440	533.876	906.124
EcNBLRR11	1B	CC-NB-LRR		EcNBLRR53	6A	CC-NB-LRR	GY-HKY	0.879441	1.38594	0.634544	1.17e-41	2394	1438	474.375	963.625
EcNBLRR6	1A	CC-NB-LRR		EcNBLRR91	9A	CC-NB-LRR	GY-HKY	0.790774	1.70421	0.464013	6.5e-141	2427	1404	548.061	855.939
EcNBLRR97	9A	CC-NB-LRR		EcNBLRR103	9A	CC-NB-LRR	GY-HKY	0.748211	1.82889	0.409106	2.53e-257	2448	1414	602.528	811.472
EcNBLRR23	2B	NB-LRR		EcNBLRR76	8A	CC-NB-LRR	GY-HKY	0.730226	1.87919	0.388585	2.54e-256	2469	1373	605.807	767.193
EcNBLRR23	2B	NB-LRR		EcNBLRR46	5B	CC-NB-LRR	GY-HKY	0.709228	1.95637	0.362523	0	2460	1371	625.353	745.647
EcNBLRR29	3B	NB-LRR		EcNBLRR46	5B	CC-NB-LRR	GY-HKY	0.804956	1.61792	0.497524	8.32e-133	2406	1468	569.827	898.173
EcNBLRR14	1B	CC-NB-LRR		EcNBLRR19	1B	NB-LRR	GY-HKY	0.684894	2.0117	0.340455	0	2463	1328	634.469	693.531
EcNBLRR64	6B	NB-LRR		EcNBLRR104	9B	NB-LRR	GY-HKY	0.766941	1.75699	0.436508	4.69e-185	2442	1405	581.105	823.895
EcNBLRR17	1B	CC-NB-LRR		EcNBLRR63	6B	NB-LRR	GY-HKY	0.769606	1.78025	0.432301	1.14e-278	2418	1479	600.236	878.764
EcNBLRR104	9B	NB-LRR		EcNBLRR106	9B	CC-NB-LRR	GY-HKY	0.664324	1.94719	0.34117	7.03e-216	2517	1265	644.522	620.478
EcNBLRR66	7A	CC-NB-LRR		EcNBLRR102	9A	CCR-NB-LRR	GY-HKY	0.751565	1.78598	0.420813	4.83e-279	2427	1458	625.39	832.61
EcNBLRR5	1A	NB-LRR		EcNBLRR104	9B	NB-LRR	GY-HKY	0.72775	1.84149	0.395197	5.88e-268	2451	1397	628.855	768.145
EcNBLRR38	5A	CC-NB-LRR		EcNBLRR104	9B	NB-LRR	GY-HKY	0.747327	1.78931	0.417663	1.17e-206	2463	1398	606.585	791.415
EcNBLRR27	3A	CC-NB-LRR		EcNBLRR65	7A	CCR-NB-LRR	GY-HKY	0.779293	1.77722	0.438489	4.47e-157	2481	1387	545.172	841.828
EcNBLRR102	9A	CCR-NB-LRR		EcNBLRR106	9B	CC-NB-LRR	GY-HKY	0.791948	1.72292	0.459655	2.97e-201	2439	1469	565.615	903.385
EcNBLRR33	4B	CC-NB-LRR		EcNBLRR45	5B	CC-NB-LRR	GY-HKY	0.817832	1.63985	0.498722	3.95e-127	2445	1473	535.298	937.702
EcNBLRR38	5A	CC-NB-LRR		EcNBLRR66	7A	CC-NB-LRR	GY-HKY	0.720268	1.88559	0.381986	0	2484	1393	630.514	762.486
EcNBLRR27	3A	CC-NB-LRR		EcNBLRR89	9A	NB-LRR	GY-HKY	0.843339	1.51327	0.557297	2.21e-72	2454	1448	512.409	935.591
EcNBLRR5	1A	NB-LRR		EcNBLRR100	9A	CC-NB-LRR	GY-HKY	0.740506	1.82905	0.40486	1.18e-210	2484	1378	600.837	777.163
EcNBLRR46	5B	CC-NB-LRR		EcNBLRR103	9A	CC-NB-LRR	GY-HKY	0.765859	1.7804	0.430162	1.93e-222	2472	1440	591.683	848.317
EcNBLRR59	6B	CC-NB-LRR		EcNBLRR63	6B	NB-LRR	GY-HKY	0.812762	1.64182	0.495038	4.34e-109	2481	1432	530.979	901.021
EcNBLRR5	1A	NB-LRR		EcNBLRR106	9B	CC-NB-LRR	GY-HKY	0.800977	1.61606	0.495635	1.87e-117	2460	1450	572.171	877.829
EcNBLRR21	2A	CC-NB-LRR		EcNBLRR102	9A	CCR-NB-LRR	GY-HKY	0.733082	1.88299	0.389318	0	2472	1445	631.583	813.417
EcNBLRR6	1A	CC-NB-LRR		EcNBLRR63	6B	NB-LRR	GY-HKY	0.760764	1.81848	0.418351	0	2457	1469	604.209	864.791
EcNBLRR17	1B	CC-NB-LRR		EcNBLRR68	7B	NB-LRR	GY-HKY	0.845291	1.5461	0.546726	8.32e-87	2442	1486	507.194	978.806
EcNBLRR29	3B	NB-LRR		EcNBLRR36	5A	NB-LRR	GY-HKY	0.787132	1.75581	0.448301	7.77e-142	2487	1388	535.546	852.454
EcNBLRR26	3A	CC-NB-LRR		EcNBLRR46	5B	CC-NB-LRR	GY-HKY	0.786008	1.68454	0.466601	8.81e-243	2466	1555	623.843	931.157
EcNBLRR27	3A	CC-NB-LRR		EcNBLRR59	6B	CC-NB-LRR	GY-HKY	0.83049	1.55005	0.535783	2.46e-89	2475	1475	538.599	936.401
EcNBLRR66	7A	CC-NB-LRR		EcNBLRR104	9B	NB-LRR	GY-HKY	0.73166	1.81657	0.40277	2.53e-223	2502	1401	629.481	771.519
EcNBLRR70	7B	CC-NB-LRR		EcNBLRR111	9B	CC-NB-LRR	GY-HKY	0.780896	1.63125	0.478709	2.68e-111	2484	1391	584.653	806.347
EcNBLRR17	1B	CC-NB-LRR		EcNBLRR65	7A	CCR-NB-LRR	GY-HKY	0.836798	1.53853	0.543896	1.08e-99	2457	1532	548.177	983.823
EcNBLRR91	9A	CC-NB-LRR		EcNBLRR104	9B	NB-LRR	GY-HKY	0.798328	1.6285	0.490222	2.58e-119	2484	1451	574.028	876.972
EcNBLRR44	5B	CC-NB-LRR		EcNBLRR46	5B	CC-NB-LRR	GY-HKY	0.741782	1.84548	0.401945	1.83e-270	2526	1444	623.465	820.535
EcNBLRR28	3B	NB-LRR		EcNBLRR46	5B	CC-NB-LRR	GY-HKY	0.812989	1.57992	0.514575	1.16e-120	2472	1519	585.197	933.803
EcNBLRR31	4A	CC-NB-LRR		EcNBLRR70	7B	CC-NB-LRR	GY-HKY	0.84839	1.4968	0.566803	3.29e-80	2454	1521	532.318	988.682
EcNBLRR63	6B	NB-LRR		EcNBLRR104	9B	NB-LRR	GY-HKY	0.764142	1.78495	0.428104	2.99e-202	2514	1435	591.814	843.186
EcNBLRR29	3B	NB-LRR		EcNBLRR38	5A	CC-NB-LRR	GY-HKY	0.81084	1.61781	0.501196	5.83e-134	2475	1512	573.392	938.608
EcNBLRR97	9A	CC-NB-LRR		EcNBLRR100	9A	CC-NB-LRR	GY-HKY	0.786899	1.69553	0.464101	8.52e-167	2508	1483	589.718	893.282
EcNBLRR17	1B	CC-NB-LRR		EcNBLRR28	3B	NB-LRR	GY-HKY	0.800791	1.65203	0.484732	3e-135	2502	1484	573.731	910.269
EcNBLRR31	4A	CC-NB-LRR		EcNBLRR91	9A	CC-NB-LRR	GY-HKY	0.83535	1.55476	0.537284	4.78e-88	2499	1485	528.413	956.587
EcNBLRR22	2B	CC-NB-LRR		EcNBLRR52	6A	NB-LRR	GY-HKY	0.804064	1.61327	0.498407	2.84e-124	2493	1493	583.207	909.793
EcNBLRR6	1A	CC-NB-LRR		EcNBLRR14	1B	CC-NB-LRR	GY-HKY	0.816347	1.6196	0.504043	2.41e-112	2517	1484	549.525	934.475
EcNBLRR68	7B	NB-LRR		EcNBLRR100	9A	CC-NB-LRR	GY-HKY	0.776883	1.70791	0.454874	1.79e-128	2562	1407	575.877	831.123
EcNBLRR6	1A	CC-NB-LRR		EcNBLRR68	7B	NB-LRR	GY-HKY	0.843589	1.55088	0.543941	3.04e-88	2499	1510	517.874	992.126
EcNBLRR27	3A	CC-NB-LRR		EcNBLRR111	9B	CC-NB-LRR	GY-HKY	0.835607	1.55233	0.538291	2.43e-86	2505	1483	528.025	954.975
EcNBLRR29	3B	NB-LRR		EcNBLRR45	5B	CC-NB-LRR	GY-HKY	0.833061	1.62201	0.513598	5.53e-94	2526	1451	498.001	952.999
EcNBLRR31	4A	CC-NB-LRR		EcNBLRR59	6B	CC-NB-LRR	GY-HKY	0.700027	1.9606	0.357048	0	2598	1403	654.577	748.423
EcNBLRR103	9A	CC-NB-LRR		EcNBLRR104	9B	NB-LRR	GY-HKY	0.76778	1.73994	0.441269	2.45e-166	2544	1447	601.402	845.598
EcNBLRR90	9A	CC-NB-LRR		EcNBLRR100	9A	CC-NB-LRR	GY-HKY	0.857511	1.47083	0.58301	8.77e-58	2517	1458	498.21	959.79
EcNBLRR27	3A	CC-NB-LRR		EcNBLRR90	9A	CC-NB-LRR	GY-HKY	0.846877	1.51773	0.557989	3.56e-81	2505	1523	527.604	995.396
EcNBLRR33	4B	CC-NB-LRR		EcNBLRR59	6B	CC-NB-LRR	GY-HKY	0.721582	1.87275	0.385307	1.91e-221	2610	1402	635.019	766.981
EcNBLRR51	6A	CC-NB-LRR		EcNBLRR104	9B	NB-LRR	GY-HKY	0.650585	1.98497	0.327757	0	2601	1373	713.65	659.35
EcNBLRR59	6B	CC-NB-LRR		EcNBLRR100	9A	CC-NB-LRR	GY-HKY	0.850392	1.47092	0.578135	1.97e-72	2514	1542	546.848	995.152
EcNBLRR24	2B	CC-NB-LRR		EcNBLRR116	9B	NB-LRR	GY-HKY	0.785331	1.65456	0.474645	7.73e-139	2532	1481	605.162	875.838
EcNBLRR31	4A	CC-NB-LRR		EcNBLRR63	6B	NB-LRR	GY-HKY	0.819858	1.68479	0.486623	5.76e-150	2535	1515	531.609	983.391
EcNBLRR5	1A	NB-LRR		EcNBLRR65	7A	CCR-NB-LRR	GY-HKY	0.849384	1.51915	0.559118	2.26e-75	2538	1509	515.511	993.489
EcNBLRR25	3A	NB-LRR		EcNBLRR38	5A	CC-NB-LRR	GY-HKY	0.814197	1.57214	0.517891	1.37e-105	2520	1504	579.636	924.364
EcNBLRR38	5A	CC-NB-LRR		EcNBLRR103	9A	CC-NB-LRR	GY-HKY	0.759875	1.80866	0.420132	7.57e-273	2547	1503	622.397	880.603
EcNBLRR21	2A	CC-NB-LRR		EcNBLRR27	3A	CC-NB-LRR	GY-HKY	0.744963	1.74568	0.426746	1.46e-147	2604	1397	621.517	775.483
EcNBLRR38	5A	CC-NB-LRR		EcNBLRR90	9A	CC-NB-LRR	GY-HKY	0.770079	1.73728	0.443266	3.11e-198	2547	1488	614.517	873.483
EcNBLRR28	3B	NB-LRR		EcNBLRR63	6B	NB-LRR	GY-HKY	0.739046	1.97268	0.37464	0	2574	1480	617.584	862.416
EcNBLRR33	4B	CC-NB-LRR		EcNBLRR63	6B	NB-LRR	GY-HKY	0.830345	1.6407	0.506091	1.5e-118	2547	1522	522.799	999.201
EcNBLRR46	5B	CC-NB-LRR		EcNBLRR106	9B	CC-NB-LRR	GY-HKY	0.773981	1.73896	0.445083	2.22e-196	2547	1488	606.066	881.934
EcNBLRR46	5B	CC-NB-LRR		EcNBLRR68	7B	NB-LRR	GY-HKY	0.737086	1.85542	0.397261	3.31e-239	2595	1435	625.946	809.054
EcNBLRR46	5B	CC-NB-LRR		EcNBLRR90	9A	CC-NB-LRR	GY-HKY	0.784073	1.71066	0.458346	8.38e-165	2550	1488	593.181	894.819
EcNBLRR104	9B	NB-LRR		EcNBLRR111	9B	CC-NB-LRR	GY-HKY	0.823725	1.53162	0.537812	9.02e-89	2535	1500	572.089	927.911
EcNBLRR91	9A	CC-NB-LRR		EcNBLRR114	9B	NB-LRR	GY-HKY	0.77517	1.69606	0.45704	1.06e-190	2544	1518	628.577	889.423
EcNBLRR63	6B	NB-LRR		EcNBLRR90	9A	CC-NB-LRR	GY-HKY	0.793933	1.65397	0.480016	6.6e-130	2565	1488	589.686	898.314
EcNBLRR38	5A	CC-NB-LRR		EcNBLRR106	9B	CC-NB-LRR	GY-HKY	0.764758	1.7591	0.434744	1.81e-233	2553	1507	627.166	879.834
EcNBLRR6	1A	CC-NB-LRR		EcNBLRR65	7A	CCR-NB-LRR	GY-HKY	0.84003	1.53151	0.548498	1.18e-95	2538	1571	556.616	1014.38
EcNBLRR29	3B	NB-LRR		EcNBLRR90	9A	CC-NB-LRR	GY-HKY	0.829607	1.55993	0.531823	1.37e-112	2514	1566	569.947	996.053
EcNBLRR42	5A	CC-NB-LRR		EcNBLRR104	9B	NB-LRR	GY-HKY	0.840942	1.51854	0.553784	6.62e-76	2562	1502	535.404	966.596
EcNBLRR76	8A	CC-NB-LRR		EcNBLRR91	9A	CC-NB-LRR	GY-HKY	0.709283	1.87427	0.378431	2.1e-258	2616	1429	668.365	760.635
EcNBLRR36	5A	NB-LRR		EcNBLRR91	9A	CC-NB-LRR	GY-HKY	0.778417	1.7067	0.456096	3.51e-172	2559	1499	610.682	888.318
EcNBLRR88	8B	NB-LRR		EcNBLRR106	9B	CC-NB-LRR	GY-HKY	0.836947	1.58536	0.527924	6.63e-107	2532	1545	533.635	1011.37
EcNBLRR28	3B	NB-LRR		EcNBLRR66	7A	CC-NB-LRR	GY-HKY	0.817002	1.57582	0.518463	6.64e-107	2550	1525	579.543	945.457
EcNBLRR91	9A	CC-NB-LRR		EcNBLRR100	9A	CC-NB-LRR	GY-HKY	0.76516	1.80191	0.424638	4.06e-228	2574	1479	603.668	875.332
EcNBLRR49	5B	CC-NB-LRR		EcNBLRR104	9B	NB-LRR	GY-HKY	0.842514	1.5105	0.557772	2.2e-75	2565	1513	538.808	974.192
EcNBLRR42	5A	CC-NB-LRR		EcNBLRR46	5B	CC-NB-LRR	GY-HKY	0.851069	1.49613	0.568847	1.07e-74	2556	1545	533.682	1011.32
EcNBLRR27	3A	CC-NB-LRR		EcNBLRR63	6B	NB-LRR	GY-HKY	0.786684	1.69672	0.46365	4.75e-186	2574	1537	611.292	925.708
EcNBLRR35	4B	NB-LRR		EcNBLRR103	9A	CC-NB-LRR	GY-HKY	0.831229	1.56062	0.532629	1.66e-87	2571	1496	540.215	955.785
EcNBLRR27	3A	CC-NB-LRR		EcNBLRR106	9B	CC-NB-LRR	GY-HKY	0.847336	1.5344	0.552225	3.54e-91	2541	1569	534.934	1034.07
EcNBLRR22	2B	CC-NB-LRR		EcNBLRR91	9A	CC-NB-LRR	GY-HKY	0.838507	1.51668	0.552857	7.5e-89	2547	1559	563.058	995.942
EcNBLRR14	1B	CC-NB-LRR		EcNBLRR63	6B	NB-LRR	GY-HKY	0.80907	1.66614	0.485597	7.51e-131	2607	1523	565.29	957.71
EcNBLRR33	4B	CC-NB-LRR		EcNBLRR53	6A	CC-NB-LRR	GY-HKY	0.743171	1.79745	0.413458	1.57e-190	2643	1459	638.851	820.149
EcNBLRR31	4A	CC-NB-LRR		EcNBLRR53	6A	CC-NB-LRR	GY-HKY	0.733158	1.82484	0.401766	3.2e-221	2643	1461	651.678	809.322
EcNBLRR44	5B	CC-NB-LRR		EcNBLRR63	6B	NB-LRR	GY-HKY	0.753214	1.85455	0.406144	1.64e-250	2631	1479	614.62	864.38
EcNBLRR51	6A	CC-NB-LRR		EcNBLRR106	9B	CC-NB-LRR	GY-HKY	0.654042	2.1135	0.309459	0	2664	1392	697.386	694.614
EcNBLRR103	9A	CC-NB-LRR		EcNBLRR106	9B	CC-NB-LRR	GY-HKY	0.861859	1.44886	0.594854	2.11e-57	2574	1520	518.266	1001.73
EcNBLRR44	5B	CC-NB-LRR		EcNBLRR76	8A	CC-NB-LRR	GY-HKY	0.775533	1.64995	0.470035	7.19e-161	2583	1544	653.964	890.036
EcNBLRR52	6A	NB-LRR		EcNBLRR105	9B	CCR-NB-LRR	GY-HKY	0.787101	1.61	0.488882	7.65e-137	2577	1542	642.299	899.701
EcNBLRR23	2B	NB-LRR		EcNBLRR42	5A	CC-NB-LRR	GY-HKY	0.781945	1.74249	0.448753	8.07e-179	2598	1499	592.953	906.047
EcNBLRR38	5A	CC-NB-LRR		EcNBLRR63	6B	NB-LRR	GY-HKY	0.680929	2.02299	0.336596	0	2688	1407	676.711	730.289
EcNBLRR46	5B	CC-NB-LRR		EcNBLRR63	6B	NB-LRR	GY-HKY	0.685426	2.00682	0.341549	0	2688	1406	671.715	734.285
EcNBLRR76	8A	CC-NB-LRR		EcNBLRR111	9B	CC-NB-LRR	GY-HKY	0.790332	1.65505	0.477527	7.74e-141	2598	1525	611.98	913.02
EcNBLRR38	5A	CC-NB-LRR		EcNBLRR42	5A	CC-NB-LRR	GY-HKY	0.868546	1.4143	0.614118	1e-53	2583	1562	532.11	1029.89
EcNBLRR21	2A	CC-NB-LRR		EcNBLRR103	9A	CC-NB-LRR	GY-HKY	0.82298	1.58696	0.51859	7.98e-93	2616	1494	549.36	944.64
EcNBLRR25	3A	NB-LRR		EcNBLRR100	9A	CC-NB-LRR	GY-HKY	0.855485	1.46845	0.582576	8.8e-66	2568	1539	532.814	1006.19
EcNBLRR25	3A	NB-LRR		EcNBLRR44	5B	CC-NB-LRR	GY-HKY	0.700022	1.90271	0.367908	0	2628	1462	693.836	768.164
EcNBLRR53	6A	CC-NB-LRR		EcNBLRR100	9A	CC-NB-LRR	GY-HKY	0.863985	1.43183	0.603414	1.43e-61	2577	1584	543.258	1040.74
EcNBLRR25	3A	NB-LRR		EcNBLRR46	5B	CC-NB-LRR	GY-HKY	0.80608	1.58591	0.508275	1.07e-124	2586	1569	618.76	950.24
EcNBLRR6	1A	CC-NB-LRR		EcNBLRR28	3B	NB-LRR	GY-HKY	0.814002	1.61679	0.503469	4.89e-127	2601	1565	586.24	978.76
EcNBLRR66	7A	CC-NB-LRR		EcNBLRR106	9B	CC-NB-LRR	GY-HKY	0.822595	1.56665	0.525067	7.61e-109	2586	1567	585.332	981.668
EcNBLRR8	1A	NB-LRR		EcNBLRR111	9B	CC-NB-LRR	GY-HKY	0.802992	1.62072	0.495455	7.03e-126	2601	1538	600.538	937.462
EcNBLRR8	1A	NB-LRR		EcNBLRR63	6B	NB-LRR	GY-HKY	0.744067	1.89583	0.392476	0	2664	1521	640.754	880.246
EcNBLRR21	2A	CC-NB-LRR		EcNBLRR66	7A	CC-NB-LRR	GY-HKY	0.811677	1.61093	0.503856	4.21e-112	2637	1534	582.265	951.735
EcNBLRR21	2A	CC-NB-LRR		EcNBLRR89	9A	NB-LRR	GY-HKY	0.814842	1.58737	0.513329	1.04e-107	2637	1549	589.329	959.671
EcNBLRR28	3B	NB-LRR		EcNBLRR53	6A	CC-NB-LRR	GY-HKY	0.802432	1.68005	0.477624	1.31e-153	2643	1565	591.899	973.101
EcNBLRR45	5B	CC-NB-LRR		EcNBLRR53	6A	CC-NB-LRR	GY-HKY	0.847507	1.48735	0.569811	1.97e-81	2628	1616	572.836	1043.16
EcNBLRR66	7A	CC-NB-LRR		EcNBLRR68	7B	NB-LRR	GY-HKY	0.701348	1.96776	0.356419	0	2697	1517	703.961	813.039
EcNBLRR49	5B	CC-NB-LRR		EcNBLRR83	8B	NB-LRR	GY-HKY	0.803232	1.65902	0.48416	7.51e-151	2664	1590	606.508	983.492
EcNBLRR44	5B	CC-NB-LRR		EcNBLRR59	6B	CC-NB-LRR	GY-HKY	0.848441	1.52267	0.557206	1.7e-81	2682	1601	547.987	1053.01
EcNBLRR21	2A	CC-NB-LRR		EcNBLRR106	9B	CC-NB-LRR	GY-HKY	0.834417	1.52588	0.546843	6.99e-93	2643	1599	584.273	1014.73
EcNBLRR14	1B	CC-NB-LRR		EcNBLRR116	9B	NB-LRR	GY-HKY	0.825233	1.59833	0.51631	5.65e-107	2679	1577	569.803	1007.2
EcNBLRR94	9A	NB-LRR		EcNBLRR116	9B	NB-LRR	GY-HKY	0.835775	1.56661	0.533492	7.47e-98	2661	1590	559.73	1030.27
EcNBLRR21	2A	CC-NB-LRR		EcNBLRR31	4A	CC-NB-LRR	GY-HKY	0.849003	1.48206	0.572853	8.45e-75	2676	1608	568.431	1039.57
EcNBLRR53	6A	CC-NB-LRR		EcNBLRR114	9B	NB-LRR	GY-HKY	0.838084	1.53803	0.544908	1.34e-95	2676	1624	577.797	1046.2
EcNBLRR14	1B	CC-NB-LRR		EcNBLRR68	7B	NB-LRR	GY-HKY	0.764986	1.84028	0.415691	0	2733	1583	636.695	946.305
EcNBLRR21	2A	CC-NB-LRR		EcNBLRR33	4B	CC-NB-LRR	GY-HKY	0.842987	1.5063	0.55964	2.23e-82	2688	1612	574.769	1037.23
EcNBLRR21	2A	CC-NB-LRR		EcNBLRR63	6B	NB-LRR	GY-HKY	0.79984	1.66734	0.47971	2.51e-140	2715	1580	607.84	972.16
EcNBLRR51	6A	CC-NB-LRR		EcNBLRR64	6B	NB-LRR	GY-HKY	0.816927	1.58675	0.514842	7.71e-101	2718	1559	588.286	970.714
EcNBLRR21	2A	CC-NB-LRR		EcNBLRR44	5B	CC-NB-LRR	GY-HKY	0.71429	1.84383	0.387395	9.57e-201	2790	1470	685.587	784.413
EcNBLRR8	1A	NB-LRR		EcNBLRR21	2A	CC-NB-LRR	GY-HKY	0.68128	1.95659	0.348198	0	2826	1489	728.095	760.905
EcNBLRR21	2A	CC-NB-LRR		EcNBLRR111	9B	CC-NB-LRR	GY-HKY	0.834272	1.51246	0.551598	1.63e-92	2709	1644	607.616	1036.38
EcNBLRR21	2A	CC-NB-LRR		EcNBLRR68	7B	NB-LRR	GY-HKY	0.849598	1.47814	0.574775	1.8e-73	2730	1630	576.531	1053.47
EcNBLRR21	2A	CC-NB-LRR		EcNBLRR28	3B	NB-LRR	GY-HKY	0.725851	1.82758	0.397166	3.84e-240	2805	1548	703.978	844.022
EcNBLRR99	9A	NB-LRR		EcNBLRR116	9B	NB-LRR	GY-HKY	0.823616	1.57673	0.522358	2.67e-117	2733	1656	611.529	1044.47
EcNBLRR57	6B	CC-NB-LRR		EcNBLRR105	9B	CCR-NB-LRR	GY-HKY	0.801963	1.62702	0.492904	2.31e-160	2730	1670	652.188	1017.81
EcNBLRR36	5A	NB-LRR		EcNBLRR53	6A	CC-NB-LRR	GY-HKY	0.87048	1.42732	0.609871	1.58e-63	2760	1710	567.707	1142.29
EcNBLRR16	1B	CC-NB-LRR		EcNBLRR65	7A	CCR-NB-LRR	GY-HKY	0.741385	1.92646	0.384843	0	2862	1657	696.609	960.391
EcNBLRR21	2A	CC-NB-LRR		EcNBLRR105	9B	CCR-NB-LRR	GY-HKY	0.795887	1.64111	0.484969	6.8e-125	2859	1612	638.856	973.144
EcNBLRR21	2A	CC-NB-LRR		EcNBLRR25	3A	NB-LRR	GY-HKY	0.818172	1.54199	0.530594	7.97e-99	2847	1655	641.078	1013.92
EcNBLRR42	5A	CC-NB-LRR		EcNBLRR56	6A	NB-LRR	GY-HKY	0.918252	1.27086	0.722545	5.55e-25	2841	1747	514.727	1232.27
EcNBLRR8	1A	NB-LRR		EcNBLRR14	1B	CC-NB-LRR	GY-HKY	0.705961	1.939	0.364086	0	3042	1663	768.95	894.05
EcNBLRR8	1A	NB-LRR		EcNBLRR103	9A	CC-NB-LRR	GY-HKY	0.822433	1.59241	0.516469	9.87e-117	2970	1742	639.716	1102.28
EcNBLRR65	7A	CCR-NB-LRR		EcNBLRR103	9A	CC-NB-LRR	GY-HKY	0.830733	1.57523	0.527372	6.56e-110	3000	1767	632.835	1134.17
EcNBLRR14	1B	CC-NB-LRR		EcNBLRR44	5B	CC-NB-LRR	GY-HKY	0.713091	1.93621	0.368291	0	3078	1676	761.205	914.795
EcNBLRR8	1A	NB-LRR		EcNBLRR44	5B	CC-NB-LRR	GY-HKY	0.425035	2.7055	0.1571	0	3303	1415	965.21	449.79
EcNBLRR8	1A	NB-LRR		EcNBLRR49	5B	CC-NB-LRR	GY-HKY	0.828863	1.58106	0.524246	5.73e-123	3012	1811	651.45	1159.55
EcNBLRR42	5A	CC-NB-LRR		EcNBLRR103	9A	CC-NB-LRR	GY-HKY	0.845212	1.50137	0.562959	1.83e-88	3015	1801	637.865	1163.13
