# Supplementary material for: Genome-wide identification and characterization of NBLRR genes in finger millet (Eleusine coracana L.) and their expression in response to Magnaporthe grisea infection
Source: BMC Plant Biol. 2024 Jan 29;24:75. doi: 10.1186/s12870-024-04743-z (PMC10823742; doi:10.1186/s12870-024-04743-z)
Supplement: Supplementary file 7 — Additional File 7. The details on synonymous (Ks) and non-synonymous (Ka) substitutions among the NBLRR orthologs of finger millet, rice, purple false brome, sorghum and foxtail millet. (Note- Ka: Nonsynonymous substitution rate, Ks: Synonymous substitution rate, Ka/Ks: Selective strength, P-value(Fisher): The value computed by Fisher exact test, Length: Sequence length (after removing gaps and stop codon(s)), Substitutions: Substitutions between sequences, S-Substitutions: Synonymous substitutions and N-Substitutions: Nonsynonymous substitutions) [file 12870_2024_4743_MOESM7_ESM.xlsx]

## Sheet: Additional File 7
Additional File 7. The details on synonymous (Ks) and non-synonymous (Ka) substitutions among the NBLRR orthologs of finger millet, rice, purple false brome, sorghum and foxtail millet. (Note- Ka: Nonsynonymous substitution rate, Ks: Synonymous substitution rate, Ka/Ks: Selective strength, P-value(Fisher): The value computed by Fisher exact test, Length: Sequence length (after removing gaps and s…
Ortholog	Method	Ka	Ks	Ka/Ks	P-Value(Fisher)	Length	Substitutions	Syn-Subs	Nonsyn-Subs
BdNBLRR100-OsNBLRR197	GY-HKY	0.315627	0.933565	0.338088	2.51957e-89	3024	914	467.739	446.261
BdNBLRR100-OsNBLRR206	GY-HKY	0.275559	0.790064	0.348781	3.06414e-73	3030	838	414.874	423.126
BdNBLRR100-OsNBLRR208	GY-HKY	0.280121	0.953288	0.293848	4.07246e-91	2601	744	380.934	363.066
BdNBLRR100-OsNBLRR209	GY-HKY	0.275778	0.752117	0.366669	4.33166e-66	3030	831	405.037	425.963
BdNBLRR100-OsNBLRR210	GY-HKY	0.314111	0.876922	0.358197	3.03929e-76	2964	884	433.993	450.007
BdNBLRR100-OsNBLRR211	GY-HKY	0.287209	0.854246	0.336214	9.02617e-75	2766	784	383.055	400.945
BdNBLRR100-OsNBLRR213	GY-HKY	0.281264	0.83065	0.338607	4.12011e-80	3027	852	431.075	420.925
BdNBLRR100-OsNBLRR214	GY-HKY	0.31015	0.819581	0.378425	7.12552e-68	3027	890	424.538	465.462
BdNBLRR100-SbNBLRR102	GY-HKY	0.292985	1.02389	0.286148	1.06893e-120	3024	912	498.657	413.343
BdNBLRR100-SbNBLRR103	GY-HKY	0.289055	1.02	0.283385	1.44927e-122	3012	908	490.146	417.854
BdNBLRR100-SiNBLRR150	GY-HKY	0.283865	0.883959	0.321129	1.33159e-91	3030	870	451.182	418.818
BdNBLRR100-SiNBLRR206	GY-HKY	0.299844	0.9635	0.311204	1.68897e-99	2928	876	466.96	409.04
BdNBLRR100-SiNBLRR49	GY-HKY	0.277384	1.04673	0.265	1.11139e-130	3012	887	504.885	382.115
BdNBLRR101-EcNBLRR102	GY-HKY	0.212059	1.09878	0.192995	3.04863e-148	2565	674	407.903	266.097
BdNBLRR101-SbNBLRR11	GY-HKY	0.253891	0.959902	0.264496	1.4716e-120	3027	839	465.507	373.493
BdNBLRR101-SiNBLRR202	GY-HKY	0.236431	0.807858	0.292664	1.97242e-83	2709	704	378.227	325.773
BdNBLRR102-EcNBLRR102	GY-HKY	0.224843	0.997942	0.225307	6.89546e-118	2547	662	377.514	284.486
BdNBLRR102-SbNBLRR11	GY-HKY	0.275916	0.900844	0.306286	1.10997e-95	3024	848	440.746	407.254
BdNBLRR102-SiNBLRR202	GY-HKY	0.266198	0.755251	0.352463	1.94402e-61	2712	721	364.377	356.623
BdNBLRR103-OsNBLRR197	GY-HKY	0.301644	1.00599	0.299847	8.02308e-113	3051	923	500.654	422.346
BdNBLRR103-OsNBLRR206	GY-HKY	0.261267	0.799464	0.326802	1.88341e-81	3051	826	430.614	395.386
BdNBLRR103-OsNBLRR208	GY-HKY	0.280109	0.971864	0.288218	1.80009e-94	2604	746	390.98	355.02
BdNBLRR103-OsNBLRR209	GY-HKY	0.266082	0.779996	0.341133	1.38184e-75	3051	831	425.985	405.015
BdNBLRR103-OsNBLRR210	GY-HKY	0.313809	0.903673	0.347259	1.87714e-83	2994	902	457.433	444.567
BdNBLRR103-OsNBLRR211	GY-HKY	0.275732	0.873355	0.315716	4.23242e-83	2772	777	392.574	384.426
BdNBLRR103-OsNBLRR213	GY-HKY	0.270294	0.809175	0.334036	2.13596e-80	3045	839	433.402	405.598
BdNBLRR103-OsNBLRR214	GY-HKY	0.311203	0.864382	0.360029	6.9299e-78	3048	909	452.393	456.607
BdNBLRR103-SbNBLRR102	GY-HKY	0.307816	1.04604	0.294269	4.82898e-121	3042	944	515.513	428.487
BdNBLRR103-SbNBLRR103	GY-HKY	0.297215	0.991805	0.299671	6.06019e-113	3051	923	492.542	430.458
BdNBLRR103-SiNBLRR150	GY-HKY	0.298408	0.896341	0.332918	9.23547e-90	3054	901	464.586	436.414
BdNBLRR103-SiNBLRR206	GY-HKY	0.298246	0.974096	0.306177	7.10632e-104	2961	885	480.342	404.658
BdNBLRR103-SiNBLRR49	GY-HKY	0.282625	0.970444	0.291233	2.96476e-112	3033	890	490.294	399.706
BdNBLRR104-OsNBLRR197	GY-HKY	0.294914	0.920306	0.320453	8.03262e-96	3051	898	472.775	425.225
BdNBLRR104-OsNBLRR206	GY-HKY	0.272262	0.785343	0.346679	3.67268e-74	3051	837	422.452	414.548
BdNBLRR104-OsNBLRR208	GY-HKY	0.273134	0.939324	0.290777	3.89758e-91	2604	736	380.876	355.124
BdNBLRR104-OsNBLRR209	GY-HKY	0.267598	0.767086	0.34885	1.27129e-72	3051	829	419.298	409.702
BdNBLRR104-OsNBLRR210	GY-HKY	0.304458	0.835023	0.364611	2.98781e-72	2991	876	431.302	444.698
BdNBLRR104-OsNBLRR211	GY-HKY	0.273394	0.822417	0.332428	3.04426e-73	2769	764	376.435	387.565
BdNBLRR104-OsNBLRR213	GY-HKY	0.26995	0.832077	0.324428	6.02994e-85	3045	841	437.6	403.4
BdNBLRR104-OsNBLRR214	GY-HKY	0.2985	0.791672	0.377051	6.65609e-67	3045	875	425.007	449.993
BdNBLRR104-SbNBLRR102	GY-HKY	0.287219	0.989624	0.290231	4.47946e-115	3039	901	493.484	407.516
BdNBLRR104-SbNBLRR103	GY-HKY	0.282723	0.998698	0.283091	6.04003e-121	3042	904	493.186	410.814
BdNBLRR104-SiNBLRR150	GY-HKY	0.288381	0.877167	0.328764	4.41104e-89	3051	884	453.826	430.174
BdNBLRR104-SiNBLRR206	GY-HKY	0.293942	0.925364	0.317651	4.09116e-95	2961	875	464.636	410.364
BdNBLRR104-SiNBLRR49	GY-HKY	0.280158	0.941664	0.297514	1.28183e-106	3024	878	478.054	399.946
BdNBLRR105-OsNBLRR197	GY-HKY	0.305447	1.0206	0.299282	5.20216e-115	3048	932	501.709	430.291
BdNBLRR105-OsNBLRR206	GY-HKY	0.286577	0.877431	0.326609	2.15016e-89	3054	880	458.723	421.277
BdNBLRR105-OsNBLRR208	GY-HKY	0.281368	1.00148	0.280954	2.10076e-103	2607	767	406.217	360.783
BdNBLRR105-OsNBLRR209	GY-HKY	0.280654	0.885907	0.316799	2.55811e-94	3054	875	463.362	411.638
BdNBLRR105-OsNBLRR210	GY-HKY	0.302834	1.06131	0.285339	6.3877e-123	2991	917	502.638	414.362
BdNBLRR105-OsNBLRR211	GY-HKY	0.276163	0.910381	0.303348	6.22551e-91	2775	788	400.699	387.301
BdNBLRR105-OsNBLRR213	GY-HKY	0.28379	0.944083	0.300599	1.1804e-105	3054	887	479.464	407.536
BdNBLRR105-OsNBLRR214	GY-HKY	0.299678	0.98568	0.304032	7.35762e-110	3051	920	491.274	428.726
BdNBLRR105-SbNBLRR102	GY-HKY	0.281006	1.02059	0.275337	3.87951e-125	3036	898	506.588	391.412
BdNBLRR105-SbNBLRR103	GY-HKY	0.287874	1.03999	0.276805	9.77978e-130	3045	924	505.52	418.48
BdNBLRR105-SiNBLRR150	GY-HKY	0.287698	0.930983	0.309026	4.21992e-102	3054	897	470.609	426.391
BdNBLRR105-SiNBLRR206	GY-HKY	0.28871	0.914221	0.315799	9.95743e-95	2958	867	451.497	415.503
BdNBLRR105-SiNBLRR49	GY-HKY	0.273854	1.0949	0.250118	3.69122e-146	3036	901	527.018	373.982
BdNBLRR106-EcNBLRR102	GY-HKY	0.234425	1.11485	0.210274	6.1432e-142	2562	704	421.254	282.746
BdNBLRR106-SbNBLRR11	GY-HKY	0.274324	1.01539	0.270166	2.69119e-126	3045	885	491.511	393.489
BdNBLRR106-SiNBLRR202	GY-HKY	0.247159	0.801259	0.308464	1.06824e-78	2727	723	382.798	340.202
BdNBLRR107-OsNBLRR197	GY-HKY	0.307407	0.947748	0.324355	1.85588e-95	3027	907	476.56	430.44
BdNBLRR107-OsNBLRR206	GY-HKY	0.265588	0.78878	0.336707	2.57643e-77	3033	825	422.309	402.691
BdNBLRR107-OsNBLRR208	GY-HKY	0.281194	0.935221	0.300671	8.03394e-88	2604	744	382.543	361.457
BdNBLRR107-OsNBLRR209	GY-HKY	0.272052	0.741085	0.3671	8.0928e-65	3033	824	408.442	415.558
BdNBLRR107-OsNBLRR210	GY-HKY	0.313327	0.870301	0.360021	8.05522e-76	2970	886	435.68	450.32
BdNBLRR107-OsNBLRR211	GY-HKY	0.283407	0.849822	0.33349	6.63018e-76	2772	782	385.12	396.88
BdNBLRR107-OsNBLRR213	GY-HKY	0.278305	0.812316	0.342607	5.87286e-77	3030	844	431.877	412.123
BdNBLRR107-OsNBLRR214	GY-HKY	0.307006	0.810474	0.378798	4.54632e-67	3030	886	425.9	460.1
BdNBLRR107-SbNBLRR102	GY-HKY	0.294822	1.00673	0.292851	2.07862e-116	3030	916	497.963	418.037
BdNBLRR107-SbNBLRR103	GY-HKY	0.28389	1.02011	0.278294	2.4072e-124	3027	903	496.211	406.789
BdNBLRR107-SiNBLRR150	GY-HKY	0.283875	0.888095	0.319645	2.81798e-92	3036	872	458.702	413.298
BdNBLRR107-SiNBLRR206	GY-HKY	0.291346	0.963344	0.302433	1.67491e-102	2934	864	472.458	391.542
BdNBLRR107-SiNBLRR49	GY-HKY	0.273507	1.013	0.269997	4.54546e-125	3015	876	499.154	376.846
BdNBLRR108-EcNBLRR102	GY-HKY	0.238716	0.972024	0.245586	2.45571e-106	2463	664	367.433	296.567
BdNBLRR108-SbNBLRR11	GY-HKY	0.291089	1.06181	0.274144	7.59977e-123	2904	867	471.613	395.387
BdNBLRR108-SiNBLRR202	GY-HKY	0.26505	0.803065	0.330047	4.01754e-69	2643	713	366.848	346.152
BdNBLRR109-OsNBLRR201	GY-HKY	0.475569	1.32048	0.36015	1.37283e-111	2691	1068	553.408	514.592
BdNBLRR109-SiNBLRR166	GY-HKY	0.419646	1.09	0.384995	1.26367e-85	2799	1018	501.746	516.254
BdNBLRR109-SiNBLRR237	GY-HKY	0.432278	1.11312	0.388348	6.91804e-88	2799	1044	512.04	531.96
BdNBLRR10-OsNBLRR45	GY-HKY	0.724216	1.91243	0.378688	0	2475	1354	601.006	752.994
BdNBLRR10-SiNBLRR238	GY-HKY	0.314662	0.926584	0.339594	6.841e-78	2574	794	406.822	387.178
BdNBLRR10-SiNBLRR239	GY-HKY	0.309315	0.905566	0.341571	5.4032e-76	2577	786	398.278	387.722
BdNBLRR10-SiNBLRR57	GY-HKY	0.30279	0.985755	0.307166	2.2708e-93	2565	785	413.06	371.94
BdNBLRR110-OsNBLRR201	GY-HKY	0.361992	0.652345	0.554909	1.18667e-21	2421	752	310.668	441.332
BdNBLRR110-SiNBLRR166	GY-HKY	0.497024	1.01834	0.488075	2.96864e-46	2418	946	426.002	519.998
BdNBLRR110-SiNBLRR237	GY-HKY	0.510343	1.31097	0.389286	1.05171e-90	2436	997	507.407	489.593
BdNBLRR112-EcNBLRR35	GY-HKY	0.584559	1.67144	0.349733	7.70562e-146	2586	1147	566.505	580.495
BdNBLRR112-OsNBLRR171	GY-HKY	0.354987	1.11468	0.318466	2.03756e-116	2967	993	513.07	479.93
BdNBLRR112-SbNBLRR57	GY-HKY	0.308585	1.13373	0.272185	1.31898e-145	2991	965	535.256	429.744
BdNBLRR112-SbNBLRR58	GY-HKY	0.301035	1.09978	0.273724	1.46349e-139	2988	948	518.828	429.172
BdNBLRR112-SbNBLRR59	GY-HKY	0.303251	1.09748	0.276315	6.83561e-138	2991	951	517.885	433.115
BdNBLRR112-SbNBLRR60	GY-HKY	0.32416	1.05202	0.308132	1.44184e-99	2520	814	428.03	385.97
BdNBLRR112-SbNBLRR61	GY-HKY	0.305237	1.07416	0.284163	5.84018e-130	2967	941	511.766	429.234
BdNBLRR112-SbNBLRR62	GY-HKY	0.302529	1.04771	0.288752	1.15619e-124	2967	932	496.551	435.449
BdNBLRR112-SbNBLRR63	GY-HKY	0.310185	1.28533	0.241327	7.96901e-167	2775	904	517.657	386.343
BdNBLRR112-SbNBLRR64	GY-HKY	0.333971	1.26703	0.263587	2.74492e-141	2574	863	479.882	383.118
BdNBLRR112-SbNBLRR65	GY-HKY	0.307538	1.25393	0.24526	1.2566e-160	2769	895	509.194	385.806
BdNBLRR112-SiNBLRR143	GY-HKY	0.286993	0.990299	0.289804	7.03408e-109	2778	839	457.694	381.306
BdNBLRR117-EcNBLRR5	GY-HKY	0.168306	0.670218	0.251121	4.36431e-79	2619	569	348.459	220.541
BdNBLRR117-SbNBLRR42	GY-HKY	0.181617	0.569109	0.319125	1.59092e-52	2613	555	322.912	232.088
BdNBLRR117-SiNBLRR93	GY-HKY	0.151165	0.522025	0.289574	7.64593e-52	2487	477	284.581	192.419
BdNBLRR118-EcNBLRR94	GY-HKY	0.620636	2.06305	0.300834	6.26691e-277	2901	1367	729.082	637.918
BdNBLRR118-OsNBLRR193	GY-HKY	0.553068	2.24951	0.245862	0	2277	1030	610.418	419.582
BdNBLRR118-OsNBLRR194	GY-HKY	0.538705	1.38154	0.389931	1.4445e-98	2544	1067	511.899	555.101
BdNBLRR118-OsNBLRR196	GY-HKY	0.541708	1.35831	0.398809	7.29285e-100	2703	1136	539.346	596.654
BdNBLRR118-SbNBLRR92	GY-HKY	0.594727	1.45614	0.408427	1.91536e-116	2952	1320	621.984	698.016
BdNBLRR118-SbNBLRR95	GY-HKY	0.534126	2.2146	0.241184	1.88215e-263	2433	1054	647.102	406.898
BdNBLRR118-SiNBLRR190	GY-HKY	0.62329	1.30558	0.477403	1.52444e-74	2922	1301	560.758	740.242
BdNBLRR119-OsNBLRR182	GY-HKY	0.334485	0.760842	0.439624	3.63608e-45	2700	820	370.073	449.927
BdNBLRR119-SbNBLRR88	GY-HKY	0.349758	1.02309	0.341863	1.18907e-90	2712	899	440.395	458.605
BdNBLRR119-SiNBLRR168	GY-HKY	0.327866	0.869889	0.376906	3.55999e-68	2748	857	405.558	451.442
BdNBLRR11-OsNBLRR45	GY-HKY	0.714981	1.96165	0.36448	0	2394	1314	589.306	724.694
BdNBLRR11-SiNBLRR238	GY-HKY	0.315827	0.891064	0.354438	4.81463e-70	2535	777	381.064	395.936
BdNBLRR11-SiNBLRR239	GY-HKY	0.313526	0.891103	0.35184	2.26922e-70	2535	776	378.941	397.059
BdNBLRR11-SiNBLRR57	GY-HKY	0.296787	0.957379	0.31	8.30724e-88	2526	761	390.532	370.468
BdNBLRR120-EcNBLRR35	GY-HKY	0.652817	1.56239	0.417833	9.03809e-103	2625	1201	542.337	658.663
BdNBLRR120-OsNBLRR171	GY-HKY	0.398357	1.15406	0.345179	2.80127e-108	2955	1047	504.976	542.024
BdNBLRR120-SbNBLRR57	GY-HKY	0.362912	1.21549	0.298574	8.71721e-140	3009	1038	546.859	491.141
BdNBLRR120-SbNBLRR58	GY-HKY	0.362272	1.16673	0.310502	9.65797e-129	3009	1031	528.334	502.666
BdNBLRR120-SbNBLRR59	GY-HKY	0.366994	1.20261	0.305164	2.19801e-135	3009	1042	536.72	505.28
BdNBLRR120-SbNBLRR60	GY-HKY	0.376302	1.12853	0.333443	6.5483e-98	2562	890	444.767	445.233
BdNBLRR120-SbNBLRR61	GY-HKY	0.364156	1.16425	0.312782	4.98533e-127	3006	1032	531.554	500.446
BdNBLRR120-SbNBLRR62	GY-HKY	0.367957	1.17275	0.313755	4.41897e-127	3009	1036	531.259	504.741
BdNBLRR120-SbNBLRR63	GY-HKY	0.389872	1.26513	0.308168	3.85615e-131	2811	1004	524.725	479.275
BdNBLRR120-SbNBLRR64	GY-HKY	0.392156	1.33333	0.294117	7.83197e-135	2583	933	497.255	435.745
BdNBLRR120-SbNBLRR65	GY-HKY	0.391686	1.27186	0.307964	1.03082e-132	2811	1009	528.028	480.972
BdNBLRR120-SiNBLRR143	GY-HKY	0.348451	1.05977	0.3288	1.18326e-101	2796	929	470.503	458.497
BdNBLRR121-EcNBLRR51	GY-HKY	0.200055	0.939836	0.212861	1.11522e-135	2886	726	444.718	281.282
BdNBLRR121-EcNBLRR57	GY-HKY	0.2071	0.928609	0.223022	2.16914e-129	2841	730	442.665	287.335
BdNBLRR121-EcNBLRR58	GY-HKY	0.201329	0.959053	0.209925	5.9716e-136	2826	715	443.886	271.114
BdNBLRR121-OsNBLRR142	GY-HKY	0.172315	0.765643	0.22506	2.57806e-105	2865	638	380.722	257.278
BdNBLRR121-SiNBLRR221	GY-HKY	0.50668	2.55309	0.198457	0	2736	1219	750.25	468.75
BdNBLRR123-EcNBLRR38	GY-HKY	0.185775	0.893415	0.207938	3.80145e-123	2724	657	415.867	241.133
BdNBLRR123-EcNBLRR46	GY-HKY	0.187056	0.905705	0.206531	1.81222e-125	2724	661	418.747	242.253
BdNBLRR123-OsNBLRR157	GY-HKY	0.174322	0.789552	0.220786	3.4393e-95	2466	559	346.515	212.485
BdNBLRR123-OsNBLRR158	GY-HKY	0.185979	0.918278	0.202531	2.05625e-119	2562	616	395.459	220.541
BdNBLRR123-OsNBLRR161	GY-HKY	0.277191	1.02134	0.271399	1.42116e-113	2712	799	450.736	348.264
BdNBLRR123-SbNBLRR78	GY-HKY	0.185954	0.897988	0.207078	2.83287e-124	2721	656	413.426	242.574
BdNBLRR123-SiNBLRR159	GY-HKY	0.170154	0.903527	0.188322	5.02773e-132	2721	635	416.849	218.151
BdNBLRR124-EcNBLRR111	GY-HKY	0.363534	1.07962	0.336724	6.51229e-107	2919	1001	531.406	469.594
BdNBLRR124-OsNBLRR216	GY-HKY	0.468061	1.19687	0.39107	1.55838e-93	2856	1101	541.705	559.295
BdNBLRR124-OsNBLRR217	GY-HKY	0.447097	1.10698	0.403889	2.49757e-84	2862	1084	528.452	555.548
BdNBLRR124-OsNBLRR218	GY-HKY	0.509842	1.48326	0.34373	1.18289e-106	2190	892	457.123	434.877
BdNBLRR124-OsNBLRR74	GY-HKY	0.452142	1.15028	0.393071	1.60016e-90	2841	1087	522.572	564.428
BdNBLRR124-SbNBLRR162	GY-HKY	0.469114	1.31163	0.357657	4.78878e-121	2889	1145	591.711	553.289
BdNBLRR124-SbNBLRR27	GY-HKY	0.459011	1.37653	0.333456	2.87171e-90	1899	739	381.348	357.652
BdNBLRR124-SiNBLRR31	GY-HKY	0.48313	1.40437	0.344018	2.63763e-137	2877	1164	601.086	562.914
BdNBLRR125-OsNBLRR155	GY-HKY	0.543414	1.24018	0.438174	2.79034e-104	3759	1565	649.932	915.068
BdNBLRR126-EcNBLRR104	GY-HKY	0.578504	1.57359	0.367634	7.90504e-87	1725	764	388.23	375.77
BdNBLRR126-EcNBLRR79	GY-HKY	0.470794	2.01383	0.233781	2.25235e-157	1659	675	424.785	250.215
BdNBLRR126-EcNBLRR85	GY-HKY	0.466488	1.89742	0.245854	2.07997e-145	1659	671	409.53	261.47
BdNBLRR126-OsNBLRR121	GY-HKY	0.450722	1.68276	0.267847	1.10609e-130	1758	700	408.122	291.878
BdNBLRR126-OsNBLRR30	GY-HKY	0.553853	1.91908	0.288604	8.87447e-154	1881	824	454.739	369.261
BdNBLRR126-SbNBLRR141	GY-HKY	0.453122	1.70431	0.265868	8.96987e-135	1827	722	423.309	298.691
BdNBLRR126-SbNBLRR142	GY-HKY	0.499309	1.66595	0.299714	5.18816e-123	1824	764	425.755	338.245
BdNBLRR126-SbNBLRR143	GY-HKY	0.49346	1.45569	0.338988	7.94299e-90	1803	733	381.805	351.195
BdNBLRR126-SbNBLRR24	GY-HKY	0.501742	1.54903	0.323906	1.74899e-101	1854	757	410.995	346.005
BdNBLRR126-SbNBLRR90	GY-HKY	0.496948	1.87539	0.264984	2.46685e-143	1623	689	397.926	291.074
BdNBLRR126-SiNBLRR106	GY-HKY	0.370437	1.11098	0.333434	2.03923e-70	1848	639	339.944	299.056
BdNBLRR126-SiNBLRR109	GY-HKY	0.408407	1.63448	0.249869	8.29463e-135	1821	691	420.72	270.28
BdNBLRR126-SiNBLRR111	GY-HKY	0.448206	1.29278	0.3467	5.27864e-69	1677	633	336.774	296.226
BdNBLRR126-SiNBLRR112	GY-HKY	0.419593	1.564	0.268281	8.50404e-123	1821	697	410.753	286.247
BdNBLRR126-SiNBLRR113	GY-HKY	0.434737	1.59981	0.271743	3.16822e-127	1842	721	420.985	300.015
BdNBLRR126-SiNBLRR114	GY-HKY	0.43555	1.88403	0.231179	1.22753e-162	1848	723	456.915	266.085
BdNBLRR126-SiNBLRR73	GY-HKY	0.291519	0.833814	0.349621	1.17048e-43	1638	477	241.106	235.894
BdNBLRR127-EcNBLRR22	GY-HKY	0.719642	1.87787	0.383222	1.60253e-163	2190	1147	521.372	625.628
BdNBLRR127-OsNBLRR107	GY-HKY	0.600231	2.71289	0.221251	0	2256	1141	585.73	555.27
BdNBLRR127-SbNBLRR125	GY-HKY	0.424712	1.17979	0.359989	1.13375e-79	2295	823	403.38	419.62
BdNBLRR127-SiNBLRR152	GY-HKY	0.653177	2.12905	0.306792	0	2235	1133	566.858	566.142
BdNBLRR127-SiNBLRR84	GY-HKY	0.65354	2.05253	0.318408	0	2274	1179	599.297	579.703
BdNBLRR128-EcNBLRR22	GY-HKY	0.682465	2.00564	0.340273	0	2328	1202	578.538	623.462
BdNBLRR128-OsNBLRR107	GY-HKY	0.617617	2.64092	0.233865	0	2508	1259	628.374	630.626
BdNBLRR128-SbNBLRR125	GY-HKY	0.398221	1.10352	0.360865	3.29053e-82	2490	871	421.221	449.779
BdNBLRR128-SiNBLRR152	GY-HKY	0.580742	2.38049	0.243959	0	2337	1175	651.589	523.411
BdNBLRR128-SiNBLRR84	GY-HKY	0.607176	2.217	0.273873	0	2394	1203	650.805	552.195
BdNBLRR129-SbNBLRR30	GY-HKY	0.175792	0.612307	0.287097	2.34307e-71	2955	631	337.698	293.302
BdNBLRR129-SiNBLRR35	GY-HKY	0.157816	0.577068	0.27348	4.58443e-70	2949	586	321.59	264.41
BdNBLRR12-OsNBLRR45	GY-HKY	0.743047	1.83225	0.405538	1.6856e-203	2439	1349	583.099	765.901
BdNBLRR12-SiNBLRR238	GY-HKY	0.320158	0.887614	0.360695	6.97169e-69	2562	790	388.179	401.821
BdNBLRR12-SiNBLRR239	GY-HKY	0.318415	0.879876	0.361887	9.46632e-68	2562	786	385.837	400.163
BdNBLRR12-SiNBLRR57	GY-HKY	0.303018	0.942895	0.32137	9.51905e-84	2559	775	393.561	381.439
BdNBLRR130-EcNBLRR60	GY-HKY	0.233196	0.6896	0.338162	6.90815e-58	2562	642	333.349	308.651
BdNBLRR130-OsNBLRR137	GY-HKY	0.363994	1.16134	0.313426	4.5029e-112	2664	914	472.449	441.551
BdNBLRR130-SbNBLRR31	GY-HKY	0.370881	0.931958	0.397959	3.41495e-116	4791	1608	735.596	872.404
BdNBLRR130-SiNBLRR36	GY-HKY	0.354022	0.886199	0.399483	3.24234e-109	4770	1551	715.353	835.647
BdNBLRR131-OsNBLRR141	GY-HKY	0.150512	1.11491	0.135	3.95773e-64	948	222	164.842	57.1577
BdNBLRR131-SiNBLRR221	GY-HKY	0.633074	1.95684	0.323518	8.86108e-153	1776	868	470.806	397.194
BdNBLRR132-EcNBLRR81	GY-HKY	0.370236	0.778877	0.475346	6.34775e-46	3024	989	436.634	552.366
BdNBLRR132-OsNBLRR81	GY-HKY	0.35243	0.783508	0.44981	4.61123e-49	2910	922	421.497	500.503
BdNBLRR132-SiNBLRR141	GY-HKY	0.303251	0.749894	0.404392	5.85097e-58	2961	873	416.141	456.859
BdNBLRR132-SiNBLRR5	GY-HKY	0.289215	0.729007	0.396724	3.13979e-60	3093	883	425.014	457.986
BdNBLRR133-EcNBLRR35	GY-HKY	0.709491	1.79941	0.39429	1.23115e-133	2658	1268	608.155	659.845
BdNBLRR133-OsNBLRR222	GY-HKY	0.374594	1.22327	0.306224	1.65957e-133	2958	1028	542.103	485.897
BdNBLRR133-OsNBLRR65	GY-HKY	0.377393	1.39896	0.269768	7.81157e-167	2913	1024	583.208	440.792
BdNBLRR134-SbNBLRR54	GY-HKY	0.425608	1.67223	0.254516	1.15461e-205	2604	1022	594.261	427.739
BdNBLRR134-SiNBLRR140	GY-HKY	0.43672	1.59655	0.273541	8.17202e-178	2595	1015	582.071	432.929
BdNBLRR135-OsNBLRR141	GY-HKY	0.220571	0.93174	0.23673	5.13465e-38	834	222	133.783	88.2166
BdNBLRR135-SiNBLRR221	GY-HKY	0.543282	2.22987	0.243638	0	1560	732	442.008	289.992
BdNBLRR136-SbNBLRR131	GY-HKY	0.403925	1.15346	0.350187	5.06112e-63	1731	617	291.699	325.301
BdNBLRR136-SbNBLRR132	GY-HKY	0.387161	1.00715	0.384415	2.92976e-65	2376	811	373.442	437.558
BdNBLRR136-SiNBLRR103	GY-HKY	0.416236	1.13872	0.36553	6.18362e-81	2382	862	407.228	454.772
BdNBLRR137-EcNBLRR100	GY-HKY	0.511228	1.65248	0.309371	2.27752e-164	2634	1091	572.888	518.112
BdNBLRR137-EcNBLRR103	GY-HKY	0.522659	1.50498	0.347286	1.80862e-130	2673	1103	555.112	547.888
BdNBLRR137-OsNBLRR186	GY-HKY	0.483515	1.70107	0.284241	6.67016e-187	2652	1077	587.235	489.765
BdNBLRR137-OsNBLRR187	GY-HKY	0.512014	1.29726	0.394688	7.94303e-90	2616	1048	493.412	554.588
BdNBLRR137-OsNBLRR188	GY-HKY	0.494116	1.73048	0.285536	8.58015e-184	2517	1039	564.14	474.86
BdNBLRR137-OsNBLRR189	GY-HKY	0.490108	1.43581	0.341346	2.69925e-127	2679	1070	530.085	539.915
BdNBLRR137-SbNBLRR110	GY-HKY	0.54963	1.91958	0.286328	7.7586e-214	2637	1149	643.915	505.085
BdNBLRR137-SbNBLRR111	GY-HKY	0.492122	1.58738	0.310022	6.34464e-130	2145	875	448.528	426.472
BdNBLRR138-EcNBLRR100	GY-HKY	0.515178	1.75873	0.292926	8.03223e-195	2664	1125	603.575	521.425
BdNBLRR138-EcNBLRR103	GY-HKY	0.535745	1.50161	0.356779	4.81051e-128	2715	1135	555.242	579.758
BdNBLRR138-OsNBLRR186	GY-HKY	0.482354	1.81771	0.265363	4.0603e-222	2682	1101	615.099	485.901
BdNBLRR138-OsNBLRR187	GY-HKY	0.501192	1.44556	0.346712	1.30791e-124	2646	1072	529.706	542.294
BdNBLRR138-OsNBLRR188	GY-HKY	0.489216	1.65156	0.296214	4.27898e-169	2520	1034	542.834	491.166
BdNBLRR138-OsNBLRR189	GY-HKY	0.473427	1.52311	0.310829	5.96818e-153	2688	1071	554.774	516.226
BdNBLRR138-SbNBLRR110	GY-HKY	0.540568	2.08696	0.259022	1.65913e-266	2643	1155	669.226	485.774
BdNBLRR138-SbNBLRR111	GY-HKY	0.492511	1.47338	0.334273	8.83143e-110	2148	869	426.496	442.504
BdNBLRR139-EcNBLRR100	GY-HKY	0.518885	1.59966	0.324373	1.69261e-149	2640	1095	570.897	524.103
BdNBLRR139-EcNBLRR103	GY-HKY	0.503758	1.39146	0.362035	2.14966e-114	2667	1082	523.767	558.233
BdNBLRR139-OsNBLRR186	GY-HKY	0.494587	1.72829	0.286171	1.16531e-189	2667	1093	593.544	499.456
BdNBLRR139-OsNBLRR187	GY-HKY	0.493441	1.63404	0.301976	2.22049e-164	2619	1064	569.519	494.481
BdNBLRR139-OsNBLRR188	GY-HKY	0.483261	1.70997	0.282614	1.08977e-184	2517	1031	556.301	474.699
BdNBLRR139-OsNBLRR189	GY-HKY	0.470421	1.52247	0.308985	2.52551e-154	2670	1064	552.594	511.406
BdNBLRR139-SbNBLRR110	GY-HKY	0.561394	2.21778	0.253134	2.06793e-298	2640	1176	689.247	486.753
BdNBLRR139-SbNBLRR111	GY-HKY	0.502634	1.65462	0.303775	1.37687e-139	2145	886	461.419	424.581
BdNBLRR13-EcNBLRR56	GY-HKY	0.134208	0.595148	0.225503	1.25528e-92	3186	604	384.992	219.008
BdNBLRR13-EcNBLRR64	GY-HKY	0.135326	0.580634	0.233067	1.3423e-88	3192	603	382.75	220.25
BdNBLRR13-OsNBLRR29	GY-HKY	0.150728	0.506812	0.297405	2.66658e-62	3201	602	338.284	263.716
BdNBLRR13-SbNBLRR198	GY-HKY	0.133623	0.59458	0.224735	5.9284e-94	3183	605	388.016	216.984
BdNBLRR13-SiNBLRR85	GY-HKY	0.130101	0.513273	0.253473	1.31412e-73	3180	569	344.977	224.023
BdNBLRR140-EcNBLRR100	GY-HKY	0.512626	1.67052	0.306867	2.84529e-171	2676	1111	585.423	525.577
BdNBLRR140-EcNBLRR103	GY-HKY	0.540159	1.4993	0.360275	4.12869e-132	2811	1185	574.744	610.256
BdNBLRR140-OsNBLRR186	GY-HKY	0.537031	1.82844	0.293709	3.50259e-207	2763	1180	628.593	551.407
BdNBLRR140-OsNBLRR187	GY-HKY	0.506654	1.44313	0.351079	2.26764e-119	2643	1061	531.074	529.926
BdNBLRR140-OsNBLRR188	GY-HKY	0.478791	1.92666	0.248508	2.88908e-239	2496	1034	592.573	441.427
BdNBLRR140-OsNBLRR189	GY-HKY	0.512549	1.6978	0.30189	5.80413e-190	2817	1176	607.292	568.708
BdNBLRR140-SbNBLRR110	GY-HKY	0.53578	2.31578	0.23136	0	2625	1155	697.562	457.438
BdNBLRR140-SbNBLRR111	GY-HKY	0.471538	1.86761	0.252483	4.90971e-196	2127	874	489.799	384.201
BdNBLRR141-EcNBLRR100	GY-HKY	0.51324	1.75231	0.292894	1.2142e-185	2577	1082	582.581	499.419
BdNBLRR141-EcNBLRR103	GY-HKY	0.500774	1.62515	0.308139	9.9707e-164	2625	1082	574.26	507.74
BdNBLRR141-OsNBLRR186	GY-HKY	0.482672	1.68586	0.286306	1.58003e-179	2577	1046	566.482	479.518
BdNBLRR141-OsNBLRR187	GY-HKY	0.486324	1.44806	0.335844	4.78835e-122	2517	1002	509.823	492.177
BdNBLRR141-OsNBLRR188	GY-HKY	0.498013	1.7875	0.278609	1.77405e-198	2511	1048	570.084	477.916
BdNBLRR141-OsNBLRR189	GY-HKY	0.485107	1.53472	0.316087	2.21602e-147	2616	1054	545.953	508.047
BdNBLRR141-SbNBLRR110	GY-HKY	0.513124	2.1473	0.238963	2.5143e-291	2547	1100	657.469	442.531
BdNBLRR141-SbNBLRR111	GY-HKY	0.485112	1.575	0.308008	3.34328e-130	2148	870	450.222	419.778
BdNBLRR142-OsNBLRR51	GY-HKY	0.323463	1.05865	0.305543	5.65166e-118	2925	953	492.882	460.118
BdNBLRR142-SbNBLRR115	GY-HKY	0.422113	1.36564	0.309095	2.27088e-152	2883	1099	564.158	534.842
BdNBLRR143-OsNBLRR233	GY-HKY	0.43836	0.966742	0.453441	1.13537e-86	4227	1550	690.236	859.764
BdNBLRR143-OsNBLRR234	GY-HKY	0.428121	0.975968	0.438663	1.21659e-92	4218	1532	689.785	842.215
BdNBLRR143-SbNBLRR163	GY-HKY	0.440897	1.05173	0.41921	2.04457e-103	4014	1491	705.594	785.406
BdNBLRR143-SbNBLRR164	GY-HKY	0.427752	1.01273	0.422375	9.49572e-94	3840	1397	655.25	741.75
BdNBLRR143-SbNBLRR165	GY-HKY	0.429872	1.00234	0.428869	5.98186e-95	4008	1461	691.304	769.696
BdNBLRR143-SbNBLRR166	GY-HKY	0.417012	1.04121	0.400507	2.25589e-109	3996	1442	695.718	746.282
BdNBLRR143-SbNBLRR167	GY-HKY	0.439706	0.943283	0.466145	7.15919e-76	4011	1464	653.355	810.645
BdNBLRR143-SiNBLRR27	GY-HKY	0.479423	1.0817	0.443213	1.55075e-102	4209	1641	753.054	887.946
BdNBLRR146-EcNBLRR106	GY-HKY	0.416274	2.83826	0.146666	0	2994	1211	828.388	382.612
BdNBLRR146-EcNBLRR90	GY-HKY	0.429008	2.78793	0.153881	0	3024	1237	834.772	402.228
BdNBLRR146-SbNBLRR79	GY-HKY	0.374986	2.18732	0.171437	0	3015	1142	754.897	387.103
BdNBLRR146-SbNBLRR80	GY-HKY	0.435963	2.73779	0.159239	0	2694	1106	741.976	364.024
BdNBLRR146-SiNBLRR4	GY-HKY	0.43849	1.89817	0.231006	5.47793e-288	2982	1172	678.31	493.69
BdNBLRR147-EcNBLRR45	GY-HKY	0.660082	2.19021	0.301379	0	2625	1356	659.769	696.231
BdNBLRR147-OsNBLRR73	GY-HKY	0.631743	2.24823	0.280996	0	2697	1408	721.144	686.856
BdNBLRR147-SbNBLRR173	GY-HKY	0.571313	2.42793	0.235309	0	2589	1166	653.661	512.339
BdNBLRR148-OsNBLRR49	GY-HKY	0.450061	1.0409	0.432375	2.80178e-79	3228	1214	570.353	643.647
BdNBLRR149-EcNBLRR48	GY-HKY	0.488599	1.64378	0.297242	1.54586e-271	4155	1701	916.822	784.178
BdNBLRR149-OsNBLRR114	GY-HKY	0.322066	0.707269	0.455366	1.75908e-64	4443	1315	594.131	720.869
BdNBLRR149-SbNBLRR137	GY-HKY	0.634708	2.09499	0.302964	0	4074	2034	1065.95	968.052
BdNBLRR152-EcNBLRR107	GY-HKY	0.331901	1.47186	0.225497	1.55861e-188	2721	920	571.896	348.104
BdNBLRR152-EcNBLRR91	GY-HKY	0.327908	1.47028	0.223023	2.18111e-190	2721	916	570.695	345.305
BdNBLRR152-OsNBLRR163	GY-HKY	0.298946	1.2916	0.231453	1.18058e-157	2700	849	532.666	316.334
BdNBLRR152-SbNBLRR81	GY-HKY	0.307612	1.29364	0.237789	6.21184e-162	2709	876	531.234	344.766
BdNBLRR152-SiNBLRR25	GY-HKY	0.299984	1.28967	0.232606	1.27554e-161	2709	857	521.003	335.997
BdNBLRR153-OsNBLRR162	GY-HKY	0.205591	0.849259	0.242083	1.80709e-60	1470	378	223.913	154.087
BdNBLRR155-EcNBLRR32	GY-HKY	0.157905	0.530579	0.297608	1.59371e-47	2322	452	259.309	192.691
BdNBLRR155-EcNBLRR34	GY-HKY	0.168798	0.571277	0.295475	6.07614e-57	2628	533	309.517	223.483
BdNBLRR155-OsNBLRR60	GY-HKY	0.145616	0.527216	0.276198	1.79791e-57	2655	492	276.05	215.95
BdNBLRR155-SbNBLRR119	GY-HKY	0.196867	0.623358	0.315817	1.05031e-59	2706	606	332.57	273.43
BdNBLRR155-SiNBLRR130	GY-HKY	0.1651	0.580257	0.284529	3.26798e-62	2709	551	318.924	232.076
BdNBLRR156-EcNBLRR31	GY-HKY	0.163104	0.572846	0.284725	8.52216e-65	2841	572	323.389	248.611
BdNBLRR156-EcNBLRR33	GY-HKY	0.167251	0.580341	0.288195	1.31396e-64	2841	580	326.668	253.332
BdNBLRR156-SbNBLRR120	GY-HKY	0.169395	0.617575	0.274291	1.48711e-72	2838	595	339.027	255.973
BdNBLRR156-SiNBLRR132	GY-HKY	0.152058	0.619489	0.245458	4.60797e-80	2832	565	334.118	230.882
BdNBLRR157-SbNBLRR121	GY-HKY	0.214184	0.740346	0.289302	1.13748e-83	2775	705	417.634	287.366
BdNBLRR157-SiNBLRR133	GY-HKY	0.206491	0.599269	0.344571	1.85537e-54	2706	639	347.785	291.215
BdNBLRR158-OsNBLRR61	GY-HKY	0.451808	0.833671	0.54195	9.38836e-61	5148	1857	798.128	1058.87
BdNBLRR158-OsNBLRR62	GY-HKY	0.406239	0.723874	0.561201	2.75545e-47	5157	1725	707.402	1017.6
BdNBLRR158-SbNBLRR180	GY-HKY	0.439942	0.89026	0.494172	5.45546e-64	4074	1476	627.789	848.211
BdNBLRR158-SbNBLRR181	GY-HKY	0.467679	0.953213	0.490634	5.23061e-69	4005	1520	633.814	886.186
BdNBLRR158-SiNBLRR135	GY-HKY	0.393633	0.713328	0.551826	1.30746e-45	4818	1584	648.996	935.004
BdNBLRR159-OsNBLRR197	GY-HKY	0.331166	0.880354	0.376174	1.87727e-75	3048	949	460.949	488.051
BdNBLRR159-OsNBLRR206	GY-HKY	0.325895	0.834247	0.390645	2.66609e-67	3045	928	444.645	483.355
BdNBLRR159-OsNBLRR208	GY-HKY	0.309941	0.887491	0.349233	7.4848e-71	2604	779	369.336	409.664
BdNBLRR159-OsNBLRR209	GY-HKY	0.327557	0.801559	0.40865	2.15911e-60	3045	922	429.223	492.777
BdNBLRR159-OsNBLRR210	GY-HKY	0.348384	0.976545	0.356752	3.33918e-88	2994	968	481.361	486.639
BdNBLRR159-OsNBLRR211	GY-HKY	0.333553	0.964295	0.345903	7.4887e-83	2754	871	414.973	456.027
BdNBLRR159-OsNBLRR213	GY-HKY	0.3209	0.901488	0.355967	4.54509e-83	3039	932	463.336	468.664
BdNBLRR159-OsNBLRR214	GY-HKY	0.342036	0.921335	0.371239	6.96926e-80	3042	965	471.904	493.096
BdNBLRR159-SbNBLRR102	GY-HKY	0.331558	1.06324	0.311836	9.049e-117	3030	982	513.089	468.911
BdNBLRR159-SbNBLRR103	GY-HKY	0.369237	1.06441	0.346892	2.61381e-103	3042	1035	508.59	526.41
BdNBLRR159-SiNBLRR150	GY-HKY	0.324815	0.938488	0.346105	3.83685e-91	3042	955	470.065	484.935
BdNBLRR159-SiNBLRR206	GY-HKY	0.362598	0.927576	0.390909	5.42668e-73	2949	968	458.313	509.687
BdNBLRR159-SiNBLRR49	GY-HKY	0.320578	0.965051	0.332187	1.54219e-97	3021	945	488.08	456.92
BdNBLRR16-EcNBLRR22	GY-HKY	0.655218	1.96593	0.333287	1.14582e-105	1182	588	304.076	283.924
BdNBLRR16-OsNBLRR107	GY-HKY	0.542198	2.52552	0.214687	0	1155	590	343.944	246.056
BdNBLRR16-SbNBLRR169	GY-HKY	0.137105	0.681451	0.201196	2.67582e-46	1221	246	161.087	84.9131
BdNBLRR16-SiNBLRR152	GY-HKY	0.536839	2.10733	0.254748	0	1143	507	279.808	227.192
BdNBLRR16-SiNBLRR84	GY-HKY	0.550314	2.25359	0.244194	0	1185	560	333.186	226.814
BdNBLRR17-EcNBLRR39	GY-HKY	0.232006	0.892532	0.259941	2.68018e-48	1218	323	186.005	136.995
BdNBLRR17-SbNBLRR174	GY-HKY	0.42451	2.11742	0.200485	0	2217	899	564.684	334.316
BdNBLRR17-SiNBLRR55	GY-HKY	0.371985	1.76063	0.211279	2.83208e-209	2217	830	523.341	306.659
BdNBLRR18-SbNBLRR138	GY-HKY	0.272509	0.686264	0.397091	4.3566e-33	1806	488	230.176	257.824
BdNBLRR19-EcNBLRR72	GY-HKY	0.171044	0.740607	0.230951	2.26243e-82	2328	524	337.692	186.308
BdNBLRR19-OsNBLRR92	GY-HKY	0.147357	0.657666	0.224061	7.62846e-88	2718	551	343.937	207.063
BdNBLRR19-SbNBLRR17	GY-HKY	0.166307	0.652271	0.254966	2.46108e-77	2679	571	345.88	225.12
BdNBLRR19-SiNBLRR20	GY-HKY	0.157046	0.53564	0.293193	7.44649e-57	2718	533	308.771	224.229
BdNBLRR1-EcNBLRR35	GY-HKY	0.588598	2.17655	0.270427	0	2631	1197	651.872	545.128
BdNBLRR1-OsNBLRR171	GY-HKY	0.392953	1.18896	0.330501	2.34594e-115	2886	1020	521.943	498.057
BdNBLRR1-SbNBLRR57	GY-HKY	0.34079	1.12834	0.302029	4.01204e-127	2952	988	532.887	455.113
BdNBLRR1-SbNBLRR58	GY-HKY	0.33244	1.10398	0.301128	5.20125e-125	2949	972	521.26	450.74
BdNBLRR1-SbNBLRR59	GY-HKY	0.335138	1.13007	0.296565	3.84863e-130	2952	980	530.255	449.745
BdNBLRR1-SbNBLRR60	GY-HKY	0.360419	1.13427	0.317756	3.04839e-101	2478	848	451.728	396.272
BdNBLRR1-SbNBLRR61	GY-HKY	0.334144	1.15754	0.288668	2.33064e-135	2925	975	537.659	437.341
BdNBLRR1-SbNBLRR62	GY-HKY	0.335789	1.08505	0.30947	5.09757e-118	2928	965	510.348	454.652
BdNBLRR1-SbNBLRR63	GY-HKY	0.354429	1.22657	0.288959	6.20779e-135	2748	943	499.338	443.662
BdNBLRR1-SbNBLRR64	GY-HKY	0.358817	1.10351	0.325161	6.40479e-96	2508	848	425.948	422.052
BdNBLRR1-SbNBLRR65	GY-HKY	0.349335	1.17273	0.29788	1.39174e-124	2742	929	483.18	445.82
BdNBLRR1-SiNBLRR143	GY-HKY	0.318034	1.058	0.300598	1.08995e-111	2748	881	467.22	413.78
BdNBLRR21-OsNBLRR58	GY-HKY	0.169519	0.505048	0.335649	3.86034e-45	2742	537	273.728	263.272
BdNBLRR22-EcNBLRR114	GY-HKY	0.644966	1.92632	0.334818	3.74258e-242	3057	1495	797.94	697.06
BdNBLRR22-EcNBLRR99	GY-HKY	0.657174	1.89884	0.346092	2.70425e-225	3039	1491	781.69	709.31
BdNBLRR22-OsNBLRR200	GY-HKY	0.650243	1.88951	0.344134	2.00984e-217	3063	1479	788.713	690.287
BdNBLRR22-OsNBLRR57	GY-HKY	0.158578	0.450703	0.351846	1.31686e-44	3105	582	309.906	272.094
BdNBLRR23-EcNBLRR26	GY-HKY	0.126007	1.0734	0.117391	7.56235e-161	2727	484	283.55	200.45
BdNBLRR23-EcNBLRR30	GY-HKY	0.131161	1.22219	0.107317	1.40997e-193	2733	516	318.722	197.278
BdNBLRR23-OsNBLRR34	GY-HKY	0.0921423	1.01534	0.0907504	5.63356e-159	2739	401	251.161	149.839
BdNBLRR23-SbNBLRR14	GY-HKY	0.110264	1.04434	0.105583	2.40429e-163	2727	454	278.427	175.573
BdNBLRR23-SiNBLRR241	GY-HKY	0.0992279	0.843276	0.11767	3.57459e-123	2733	401	227.293	173.707
BdNBLRR24-SbNBLRR124	GY-HKY	0.393142	0.925479	0.424798	1.25339e-67	3093	1069	469.657	599.343
BdNBLRR25-OsNBLRR197	GY-HKY	0.364013	0.823474	0.442046	3.49091e-37	2049	657	295.356	361.644
BdNBLRR25-OsNBLRR206	GY-HKY	0.371336	0.751844	0.4939	3.67867e-27	2046	645	287.018	357.982
BdNBLRR25-OsNBLRR208	GY-HKY	0.345953	0.842815	0.410473	2.9984e-33	1605	501	223.816	277.184
BdNBLRR25-OsNBLRR209	GY-HKY	0.371006	0.723206	0.513002	5.63553e-24	2046	640	278.941	361.059
BdNBLRR25-OsNBLRR210	GY-HKY	0.400859	0.907953	0.441498	1.84664e-42	2118	727	321.481	405.519
BdNBLRR25-OsNBLRR211	GY-HKY	0.362385	0.82064	0.441588	4.16954e-31	1758	558	237.483	320.517
BdNBLRR25-OsNBLRR213	GY-HKY	0.357668	0.846204	0.422674	4.28618e-41	2043	650	307.213	342.787
BdNBLRR25-OsNBLRR214	GY-HKY	0.366436	0.777671	0.471197	8.71726e-31	2046	648	287.678	360.322
BdNBLRR25-SbNBLRR102	GY-HKY	0.380749	1.14002	0.333983	4.87754e-78	2034	709	364.906	344.094
BdNBLRR25-SbNBLRR103	GY-HKY	0.409193	1.19109	0.343544	1.60603e-79	2052	740	379.53	360.47
BdNBLRR25-SiNBLRR150	GY-HKY	0.360567	0.866673	0.416036	2.78524e-43	2043	661	298.151	362.849
BdNBLRR25-SiNBLRR206	GY-HKY	0.40072	0.777007	0.515722	2.00475e-24	1965	648	279.824	368.176
BdNBLRR25-SiNBLRR49	GY-HKY	0.361865	0.979355	0.369493	1.69904e-58	2034	672	329.215	342.785
BdNBLRR26-OsNBLRR197	GY-HKY	0.331166	0.880354	0.376174	1.87727e-75	3048	949	460.949	488.051
BdNBLRR26-OsNBLRR206	GY-HKY	0.325895	0.834247	0.390645	2.66609e-67	3045	928	444.645	483.355
BdNBLRR26-OsNBLRR208	GY-HKY	0.309941	0.887491	0.349233	7.4848e-71	2604	779	369.336	409.664
BdNBLRR26-OsNBLRR209	GY-HKY	0.327557	0.801559	0.40865	2.15911e-60	3045	922	429.223	492.777
BdNBLRR26-OsNBLRR210	GY-HKY	0.348384	0.976545	0.356752	3.33918e-88	2994	968	481.361	486.639
BdNBLRR26-OsNBLRR211	GY-HKY	0.333553	0.964295	0.345903	7.4887e-83	2754	871	414.973	456.027
BdNBLRR26-OsNBLRR213	GY-HKY	0.3209	0.901488	0.355967	4.54509e-83	3039	932	463.336	468.664
BdNBLRR26-OsNBLRR214	GY-HKY	0.342036	0.921335	0.371239	6.96926e-80	3042	965	471.904	493.096
BdNBLRR26-SbNBLRR102	GY-HKY	0.331558	1.06324	0.311836	9.049e-117	3030	982	513.089	468.911
BdNBLRR26-SbNBLRR103	GY-HKY	0.369237	1.06441	0.346892	2.61381e-103	3042	1035	508.59	526.41
BdNBLRR26-SiNBLRR150	GY-HKY	0.324815	0.938488	0.346105	3.83685e-91	3042	955	470.065	484.935
BdNBLRR26-SiNBLRR206	GY-HKY	0.362598	0.927576	0.390909	5.42668e-73	2949	968	458.313	509.687
BdNBLRR26-SiNBLRR49	GY-HKY	0.320578	0.965051	0.332187	1.54219e-97	3021	945	488.08	456.92
BdNBLRR27-OsNBLRR1	GY-HKY	0.176502	0.494174	0.357165	2.45958e-41	2700	544	276.45	267.55
BdNBLRR27-OsNBLRR2	GY-HKY	0.179013	0.510554	0.350625	1.30988e-43	2694	552	283.208	268.792
BdNBLRR27-SiNBLRR91	GY-HKY	0.182412	0.533737	0.341765	2.3825e-42	2436	509	255.401	253.599
BdNBLRR2-OsNBLRR98	GY-HKY	0.633284	2.17296	0.291439	0	3348	1655	856.546	798.454
BdNBLRR2-OsNBLRR99	GY-HKY	0.708271	1.96923	0.359668	0	2511	1290	587.713	702.287
BdNBLRR2-SiNBLRR125	GY-HKY	0.450896	1.51993	0.296657	2.08939e-196	3234	1276	690.204	585.796
BdNBLRR31-OsNBLRR3	GY-HKY	0.159394	0.5408	0.294737	3.09629e-81	3822	765	439.29	325.71
BdNBLRR31-SbNBLRR40	GY-HKY	0.184051	0.700445	0.262762	1.84369e-117	3843	887	535.154	351.846
BdNBLRR31-SiNBLRR89	GY-HKY	0.16884	0.588503	0.286898	3.53101e-91	3858	813	475.441	337.559
BdNBLRR32-EcNBLRR15	GY-HKY	0.348409	1.00925	0.345217	1.53227e-76	2340	772	394.739	377.261
BdNBLRR32-EcNBLRR2	GY-HKY	0.343568	1.02665	0.334649	2.07479e-81	2343	771	399.589	371.411
BdNBLRR32-OsNBLRR7	GY-HKY	0.311301	0.872078	0.356964	6.35656e-65	2400	734	364.994	369.006
BdNBLRR33-EcNBLRR44	GY-HKY	0.149391	0.522881	0.285708	3.58695e-71	3366	645	369.738	275.262
BdNBLRR33-OsNBLRR75	GY-HKY	0.132522	0.440815	0.30063	4.34588e-57	3369	576	318.411	257.589
BdNBLRR33-SbNBLRR179	GY-HKY	0.145373	0.483907	0.300415	5.11613e-62	3324	614	346.525	267.475
BdNBLRR33-SiNBLRR48	GY-HKY	0.134574	0.475644	0.28293	2.12486e-65	3354	595	341.594	253.406
BdNBLRR34-EcNBLRR45	GY-HKY	0.312883	0.98625	0.317245	2.09456e-97	2814	871	446.716	424.284
BdNBLRR34-OsNBLRR73	GY-HKY	0.170126	0.67894	0.250576	1.5588e-100	3303	716	414.421	301.579
BdNBLRR34-SbNBLRR173	GY-HKY	0.655357	2.11991	0.309144	0	2811	1485	740.813	744.187
BdNBLRR35-EcNBLRR35	GY-HKY	0.654444	1.61306	0.405715	1.69894e-117	2757	1265	576.607	688.393
BdNBLRR35-OsNBLRR171	GY-HKY	0.382918	1.0315	0.371224	1.27648e-88	3048	1031	489.819	541.181
BdNBLRR35-SbNBLRR57	GY-HKY	0.38344	1.41867	0.270281	2.62401e-203	3330	1208	665.212	542.788
BdNBLRR35-SbNBLRR58	GY-HKY	0.381504	1.35955	0.28061	1.40816e-186	3330	1197	646.413	550.587
BdNBLRR35-SbNBLRR59	GY-HKY	0.377758	1.44323	0.261745	8.73086e-217	3342	1216	675.511	540.489
BdNBLRR35-SbNBLRR60	GY-HKY	0.40487	1.37923	0.293548	1.6849e-158	2898	1072	561.447	510.553
BdNBLRR35-SbNBLRR61	GY-HKY	0.372496	1.41705	0.262867	1.37357e-209	3345	1198	658.25	539.75
BdNBLRR35-SbNBLRR62	GY-HKY	0.390225	1.40711	0.277325	3.61829e-198	3378	1228	661.456	566.544
BdNBLRR35-SbNBLRR63	GY-HKY	0.374438	1.21389	0.308461	6.96083e-132	2997	1038	540.997	497.003
BdNBLRR35-SbNBLRR64	GY-HKY	0.348418	1.23107	0.283021	1.39869e-129	2625	886	480.424	405.576
BdNBLRR35-SbNBLRR65	GY-HKY	0.365817	1.2403	0.294944	1.62512e-141	2997	1030	546.24	483.76
BdNBLRR35-SiNBLRR143	GY-HKY	0.328405	1.15895	0.283365	1.24651e-139	2985	980	538.402	441.598
BdNBLRR36-SbNBLRR122	GY-HKY	0.359778	0.852319	0.422117	4.87174e-94	4596	1500	719.727	780.273
BdNBLRR36-SbNBLRR123	GY-HKY	0.403697	0.943688	0.427787	1.62602e-101	4575	1606	743.534	862.466
BdNBLRR36-SiNBLRR124	GY-HKY	0.376052	0.90157	0.417108	6.28955e-92	4167	1401	661.486	739.514
BdNBLRR36-SiNBLRR136	GY-HKY	0.355748	0.817416	0.43521	1.02939e-85	4605	1488	692.652	795.348
BdNBLRR36-SiNBLRR137	GY-HKY	0.382127	0.91318	0.418457	5.61364e-90	4077	1378	651.85	726.15
BdNBLRR36-SiNBLRR138	GY-HKY	0.387553	0.909815	0.425969	1.92345e-91	4242	1451	681.832	769.168
BdNBLRR37-SbNBLRR122	GY-HKY	0.35608	0.906238	0.392921	2.01787e-109	4488	1471	732.648	738.352
BdNBLRR37-SbNBLRR123	GY-HKY	0.390344	0.982106	0.397456	7.46256e-115	4431	1533	743.288	789.712
BdNBLRR37-SiNBLRR124	GY-HKY	0.379978	0.857293	0.44323	4.00028e-77	4122	1377	631.933	745.067
BdNBLRR37-SiNBLRR136	GY-HKY	0.334064	0.876489	0.381139	4.2539e-110	4431	1407	699.503	707.497
BdNBLRR37-SiNBLRR137	GY-HKY	0.367669	0.931378	0.394759	2.12318e-99	3996	1330	656.017	673.983
BdNBLRR37-SiNBLRR138	GY-HKY	0.376944	0.9005	0.418594	7.51639e-92	4188	1409	670.777	738.223
BdNBLRR38-EcNBLRR12	GY-HKY	0.453122	1.00794	0.449551	3.77036e-34	1605	586	254.75	331.25
BdNBLRR38-EcNBLRR13	GY-HKY	0.485323	1.09246	0.444247	1.04908e-67	2820	1095	479.478	615.522
BdNBLRR38-OsNBLRR152	GY-HKY	0.404935	0.769021	0.526559	1.09999e-38	3426	1144	453.366	690.634
BdNBLRR38-OsNBLRR153	GY-HKY	0.395293	1.02586	0.385328	2.85696e-91	3321	1144	534.842	609.158
BdNBLRR38-SbNBLRR82	GY-HKY	0.464367	1.27737	0.363534	2.35496e-129	3381	1298	645.034	652.966
BdNBLRR38-SiNBLRR126	GY-HKY	0.501869	1.01595	0.493989	1.1786e-59	3396	1320	532.537	787.463
BdNBLRR38-SiNBLRR128	GY-HKY	0.50908	1.10189	0.462006	1.28577e-76	3453	1373	577.9	795.1
BdNBLRR38-SiNBLRR161	GY-HKY	0.437385	1.22798	0.356182	3.44836e-133	3498	1312	638.191	673.809
BdNBLRR38-SiNBLRR72	GY-HKY	0.421086	1.17468	0.358468	1.60179e-122	3396	1246	602.065	643.935
BdNBLRR39-SbNBLRR133	GY-HKY	0.307737	0.689986	0.446004	1.34469e-36	2490	714	312.997	401.003
BdNBLRR39-SbNBLRR135	GY-HKY	0.32107	0.718342	0.44696	2.79379e-42	2787	823	354.799	468.201
BdNBLRR39-SiNBLRR167	GY-HKY	0.274167	0.580291	0.472465	8.30876e-30	2748	717	291.896	425.104
BdNBLRR3-OsNBLRR146	GY-HKY	0.295782	0.901113	0.328241	1.17394e-89	2898	869	440.526	428.474
BdNBLRR3-OsNBLRR173	GY-HKY	0.41256	2.12838	0.193837	0	2157	863	548.225	314.775
BdNBLRR3-SbNBLRR105	GY-HKY	0.298064	1.02888	0.289698	3.26612e-115	2874	881	458.969	422.031
BdNBLRR3-SbNBLRR106	GY-HKY	0.304671	1.00323	0.303689	2.93477e-107	2880	887	452.522	434.478
BdNBLRR3-SbNBLRR108	GY-HKY	0.188585	0.729149	0.258637	1.01213e-92	2934	678	378.588	299.412
BdNBLRR3-SbNBLRR113	GY-HKY	0.389857	1.86394	0.209158	1.33433e-286	2871	1083	665.964	417.036
BdNBLRR3-SbNBLRR20	GY-HKY	0.136087	0.580933	0.234256	2.88285e-83	2985	560	329.112	230.888
BdNBLRR3-SbNBLRR23	GY-HKY	0.163201	0.518526	0.31474	2.97693e-54	2940	577	298.991	278.009
BdNBLRR3-SiNBLRR120	GY-HKY	0.378065	1.62247	0.233018	5.41258e-226	2859	1043	608.473	434.527
BdNBLRR3-SiNBLRR218	GY-HKY	0.216829	0.688525	0.314918	2.97254e-71	2928	709	357.309	351.691
BdNBLRR40-EcNBLRR75	GY-HKY	0.300391	1.07172	0.280289	8.64498e-79	1764	553	309.125	243.875
BdNBLRR40-EcNBLRR82	GY-HKY	0.289276	1.09002	0.265386	2.02267e-65	1350	422	242.784	179.216
BdNBLRR42-EcNBLRR10	GY-HKY	0.608021	2.11689	0.287224	3.6358e-179	1896	865	471.865	393.135
BdNBLRR42-EcNBLRR11	GY-HKY	0.531938	1.89549	0.280633	1.90483e-223	2583	1128	626.13	501.87
BdNBLRR42-SbNBLRR110	GY-HKY	0.493672	1.43433	0.344182	7.46319e-127	2652	1076	551.137	524.863
BdNBLRR42-SbNBLRR111	GY-HKY	0.457764	1.48476	0.308308	9.77674e-125	2145	852	429.555	422.445
BdNBLRR42-SiNBLRR86	GY-HKY	0.47526	1.5718	0.302367	2.31802e-169	2709	1102	591.641	510.359
BdNBLRR43-EcNBLRR10	GY-HKY	0.603954	1.80457	0.33468	9.46108e-121	1860	837	422.708	414.292
BdNBLRR43-EcNBLRR11	GY-HKY	0.519833	1.80827	0.287475	5.31279e-204	2550	1101	599.749	501.251
BdNBLRR43-SbNBLRR110	GY-HKY	0.484043	1.50101	0.322479	1.6311e-145	2640	1072	563.023	508.977
BdNBLRR43-SbNBLRR111	GY-HKY	0.481947	1.51568	0.317974	4.87066e-123	2148	874	437.551	436.449
BdNBLRR43-SiNBLRR86	GY-HKY	0.461683	1.55229	0.297421	1.48298e-169	2676	1078	582.119	495.881
BdNBLRR47-EcNBLRR89	GY-HKY	0.355476	1.21649	0.292214	1.43579e-127	2724	930	534.705	395.295
BdNBLRR47-SbNBLRR12	GY-HKY	0.365173	1.91698	0.190493	1.10578e-261	2706	977	656	321
BdNBLRR47-SbNBLRR154	GY-HKY	0.330421	1.21874	0.271118	5.85792e-140	2733	909	524.464	384.536
BdNBLRR47-SbNBLRR66	GY-HKY	0.339782	1.2305	0.276134	3.94569e-139	2733	922	533.184	388.816
BdNBLRR47-SbNBLRR67	GY-HKY	0.341225	1.21278	0.281357	1.07336e-132	2709	911	517.415	393.585
BdNBLRR47-SiNBLRR149	GY-HKY	0.309547	1.13183	0.273492	1.1473e-132	2730	886	505.221	380.779
BdNBLRR47-SiNBLRR186	GY-HKY	0.238218	0.697418	0.341571	6.46366e-62	2724	696	360.029	335.971
BdNBLRR47-SiNBLRR188	GY-HKY	0.238148	0.744097	0.32005	9.92079e-72	2724	707	379.262	327.738
BdNBLRR47-SiNBLRR189	GY-HKY	0.220877	0.74667	0.295817	4.48886e-79	2724	686	373.128	312.872
BdNBLRR47-SiNBLRR88	GY-HKY	0.308109	1.00058	0.30793	2.37608e-100	2721	847	462.966	384.034
BdNBLRR48-OsNBLRR13	GY-HKY	0.253662	0.699673	0.362544	1.37573e-78	3741	986	511.314	474.686
BdNBLRR48-OsNBLRR14	GY-HKY	0.215763	0.590278	0.365529	7.3169e-68	3849	902	463.126	438.874
BdNBLRR48-OsNBLRR15	GY-HKY	0.212571	0.588857	0.36099	1.16165e-68	3843	896	464.83	431.17
BdNBLRR48-OsNBLRR16	GY-HKY	0.211914	0.586631	0.361239	1.0952e-68	3843	895	461.655	433.345
BdNBLRR48-SbNBLRR43	GY-HKY	0.223755	0.60591	0.369287	7.54841e-57	3186	761	387.134	373.866
BdNBLRR48-SiNBLRR65	GY-HKY	0.287724	0.717802	0.40084	2.88265e-68	3675	1036	504.906	531.094
BdNBLRR48-SiNBLRR66	GY-HKY	0.29371	0.735268	0.399459	1.9544e-73	3819	1095	531.243	563.757
BdNBLRR49-EcNBLRR17	GY-HKY	0.0754024	0.661214	0.114036	8.18431e-117	2604	389	281.996	107.004
BdNBLRR49-EcNBLRR6	GY-HKY	0.0748259	0.667467	0.112104	9.40358e-125	2721	406	294.285	111.715
BdNBLRR49-OsNBLRR17	GY-HKY	0.097201	0.56251	0.172799	2.28302e-86	2724	422	275.638	146.362
BdNBLRR49-SbNBLRR44	GY-HKY	0.0766775	0.57277	0.133871	2.62248e-101	2721	392	275.752	116.248
BdNBLRR49-SiNBLRR94	GY-HKY	0.0969466	0.596279	0.162586	5.23347e-95	2721	432	282.918	149.082
BdNBLRR4-SbNBLRR138	GY-HKY	0.31573	0.817746	0.386098	7.26801e-42	1845	552	271.324	280.676
BdNBLRR50-EcNBLRR18	GY-HKY	0.14938	0.677111	0.220614	1.46819e-54	1578	328	209.032	118.968
BdNBLRR50-OsNBLRR20	GY-HKY	0.624535	2.10426	0.296796	0	1716	847	452.242	394.758
BdNBLRR50-SbNBLRR45	GY-HKY	0.166054	0.63577	0.261185	1.88026e-51	1857	390	235.537	154.463
BdNBLRR50-SiNBLRR243	GY-HKY	0.14724	0.642873	0.229035	1.322e-58	1872	376	237.644	138.356
BdNBLRR51-EcNBLRR7	GY-HKY	0.340083	1.16988	0.290698	7.03752e-122	2667	887	486.626	400.374
BdNBLRR51-OsNBLRR18	GY-HKY	0.313029	0.895014	0.349747	1.86176e-76	2694	824	416.183	407.817
BdNBLRR51-SbNBLRR46	GY-HKY	0.323364	0.99435	0.325201	3.75719e-92	2652	844	449.379	394.621
BdNBLRR51-SiNBLRR242	GY-HKY	0.330732	0.892365	0.370625	1.51959e-69	2649	836	412.836	423.164
BdNBLRR52-EcNBLRR19	GY-HKY	0.126084	0.540923	0.233091	8.09209e-66	2538	447	261.61	185.39
BdNBLRR52-EcNBLRR8	GY-HKY	0.124971	0.509027	0.24551	1.85779e-78	3318	578	342.407	235.593
BdNBLRR52-SbNBLRR47	GY-HKY	0.114985	0.449254	0.255947	1.27965e-67	3333	540	319.757	220.243
BdNBLRR52-SiNBLRR95	GY-HKY	0.108084	0.457922	0.236031	5.99861e-73	3330	522	311.109	210.891
BdNBLRR53-EcNBLRR22	GY-HKY	0.630194	2.35807	0.26725	0	2613	1387	699.995	687.005
BdNBLRR53-OsNBLRR107	GY-HKY	0.55963	4.05502	0.138009	0	2715	1194	609.985	584.015
BdNBLRR53-SbNBLRR125	GY-HKY	0.492916	2.87845	0.171244	0	2361	1122	686.509	435.491
BdNBLRR53-SiNBLRR152	GY-HKY	0.499885	2.96379	0.168664	0	2553	1235	742.951	492.049
BdNBLRR53-SiNBLRR84	GY-HKY	0.522305	2.77706	0.188078	0	2478	1208	710.728	497.272
BdNBLRR54-SiNBLRR52	GY-HKY	0.441774	0.966671	0.457005	5.72647e-79	4014	1458	631.337	826.663
BdNBLRR54-SiNBLRR64	GY-HKY	0.353564	0.925557	0.382001	5.10494e-101	3891	1273	618.142	654.858
BdNBLRR55-SiNBLRR52	GY-HKY	0.407502	0.987251	0.412764	6.09244e-84	3489	1219	569.701	649.299
BdNBLRR55-SiNBLRR64	GY-HKY	0.36052	0.91379	0.394532	2.68149e-86	3558	1171	554.377	616.623
BdNBLRR56-SiNBLRR52	GY-HKY	0.405345	0.952618	0.425507	2.48201e-82	3753	1298	597.916	700.084
BdNBLRR56-SiNBLRR64	GY-HKY	0.356252	1.03102	0.345535	2.11288e-127	3840	1283	657.118	625.882
BdNBLRR57-EcNBLRR10	GY-HKY	0.420405	2.49269	0.168656	1.65139e-181	1350	523	364.624	158.376
BdNBLRR57-EcNBLRR11	GY-HKY	0.426726	1.39529	0.305832	1.59403e-106	2076	774	419.153	354.847
BdNBLRR57-SbNBLRR110	GY-HKY	0.451525	1.46222	0.308795	6.57366e-119	2202	851	459.816	391.184
BdNBLRR57-SbNBLRR111	GY-HKY	0.436092	1.51353	0.28813	4.55368e-129	2118	813	443.677	369.323
BdNBLRR57-SiNBLRR86	GY-HKY	0.352926	1.31084	0.269235	3.40147e-123	2208	765	441.716	323.284
BdNBLRR59-EcNBLRR10	GY-HKY	0.504913	2.29395	0.220107	3.70761e-225	1842	785	497.167	287.833
BdNBLRR59-EcNBLRR11	GY-HKY	0.512083	1.35491	0.377945	5.87747e-102	2565	1050	524.278	525.722
BdNBLRR59-SbNBLRR110	GY-HKY	0.524174	1.35456	0.38697	6.62657e-100	2673	1091	536.808	554.192
BdNBLRR59-SbNBLRR111	GY-HKY	0.46748	1.61298	0.289824	8.42029e-138	2142	847	462.118	384.882
BdNBLRR59-SiNBLRR86	GY-HKY	0.418952	1.23116	0.340292	2.44789e-112	2697	1005	531.204	473.796
BdNBLRR5-EcNBLRR25	GY-HKY	0.260102	1.30905	0.198696	2.67493e-206	2994	912	581.907	330.093
BdNBLRR5-EcNBLRR29	GY-HKY	0.258691	1.28715	0.200979	2.30299e-183	2775	827	519.514	307.486
BdNBLRR5-OsNBLRR38	GY-HKY	0.213893	0.87569	0.244257	1.59493e-147	3744	957	579.481	377.519
BdNBLRR5-SbNBLRR6	GY-HKY	0.238033	0.958077	0.248449	1.65001e-159	3729	1025	612.751	412.249
BdNBLRR5-SiNBLRR233	GY-HKY	0.238751	0.800572	0.298226	1.18925e-111	3708	974	538.394	435.606
BdNBLRR60-EcNBLRR26	GY-HKY	0.627943	2.28398	0.274934	0	1836	978	501.846	476.154
BdNBLRR60-EcNBLRR30	GY-HKY	0.643971	2.19535	0.293334	0	1881	1004	505.83	498.17
BdNBLRR60-OsNBLRR227	GY-HKY	0.669615	2.01945	0.331583	2.61274e-164	1866	914	451.771	462.229
BdNBLRR60-SbNBLRR14	GY-HKY	0.633086	2.25241	0.281071	0	1875	984	502.195	481.805
BdNBLRR60-SiNBLRR241	GY-HKY	0.613482	2.34282	0.261856	0	1881	995	521.017	473.983
BdNBLRR62-SbNBLRR54	GY-HKY	0.537835	2.18826	0.245782	1.2757e-302	2703	1181	700.252	480.748
BdNBLRR62-SiNBLRR140	GY-HKY	0.543733	1.94795	0.27913	5.38873e-232	2703	1179	665.63	513.37
BdNBLRR63-OsNBLRR97	GY-HKY	0.519824	2.4257	0.214298	0	2595	1164	711.371	452.629
BdNBLRR63-SbNBLRR146	GY-HKY	0.453277	2.4151	0.187685	0	2703	1108	715.241	392.759
BdNBLRR63-SbNBLRR34	GY-HKY	0.482288	2.38997	0.201797	0	2688	1150	745.886	404.114
BdNBLRR63-SbNBLRR55	GY-HKY	0.408804	2.08841	0.195749	2.50468e-307	2736	1051	676.99	374.01
BdNBLRR63-SiNBLRR53	GY-HKY	0.496431	1.87267	0.265093	4.00173e-178	2010	844	466.716	377.284
BdNBLRR64-OsNBLRR25	GY-HKY	0.259896	0.77568	0.335056	4.60603e-59	2364	634	301.76	332.24
BdNBLRR64-SbNBLRR159	GY-HKY	0.315649	1.24143	0.254261	4.04584e-113	2031	657	350.119	306.881
BdNBLRR64-SiNBLRR6	GY-HKY	0.314554	1.09309	0.287765	1.06788e-98	2313	728	381.595	346.405
BdNBLRR64-SiNBLRR7	GY-HKY	0.297562	1.09654	0.271365	9.18326e-99	2148	664	350.384	313.616
BdNBLRR66-EcNBLRR48	GY-HKY	0.567764	2.41322	0.235273	0	2580	1226	692.954	533.046
BdNBLRR66-OsNBLRR113	GY-HKY	0.351846	0.975598	0.360647	5.7669e-81	2760	897	459.01	437.99
BdNBLRR66-SbNBLRR137	GY-HKY	0.517689	2.31661	0.223468	0	2778	1220	720.001	499.999
BdNBLRR67-EcNBLRR48	GY-HKY	0.67791	1.94979	0.347683	0	4020	2074	1024.06	1049.94
BdNBLRR67-OsNBLRR113	GY-HKY	0.601121	2.1732	0.276607	0	2664	1277	704.138	572.862
BdNBLRR67-SbNBLRR137	GY-HKY	0.608901	2.05578	0.29619	0	3963	1893	1051.92	841.082
BdNBLRR68-OsNBLRR116	GY-HKY	0.323146	0.995631	0.324565	8.39016e-72	2085	658	329.242	328.758
BdNBLRR68-SbNBLRR177	GY-HKY	0.483895	1.56324	0.309547	2.31263e-129	2127	867	447.479	419.521
BdNBLRR69-SbNBLRR131	GY-HKY	0.39978	0.952733	0.419614	1.11641e-47	2106	728	311.872	416.128
BdNBLRR69-SbNBLRR132	GY-HKY	0.36983	0.854889	0.432606	2.59169e-54	2847	929	395.137	533.863
BdNBLRR69-SiNBLRR103	GY-HKY	0.352978	0.849449	0.415538	3.68013e-58	2844	914	396.036	517.964
BdNBLRR6-EcNBLRR74	GY-HKY	0.217334	0.841642	0.258227	1.76244e-56	1494	384	219.075	164.925
BdNBLRR6-OsNBLRR102	GY-HKY	0.234569	0.937861	0.250111	3.91342e-122	2874	788	460.791	327.209
BdNBLRR6-SiNBLRR43	GY-HKY	0.242276	1.07921	0.224493	6.48098e-152	2874	822	510.222	311.778
BdNBLRR70-OsNBLRR105	GY-HKY	0.432481	1.22576	0.352828	5.44593e-82	2169	798	388.854	409.146
BdNBLRR70-SbNBLRR131	GY-HKY	0.412099	0.922701	0.446622	5.42625e-42	2142	744	316.196	427.804
BdNBLRR70-SbNBLRR132	GY-HKY	0.398629	0.91485	0.435732	2.7941e-43	2133	729	310.924	418.076
BdNBLRR70-SiNBLRR103	GY-HKY	0.366115	0.756465	0.483982	8.72539e-28	2019	643	258.831	384.169
BdNBLRR71-SbNBLRR131	GY-HKY	0.310703	1.07264	0.289661	1.64206e-67	1641	508	272.968	235.032
BdNBLRR71-SbNBLRR132	GY-HKY	0.300996	0.852094	0.353242	5.26644e-63	2376	705	354.841	350.159
BdNBLRR71-SiNBLRR103	GY-HKY	0.310268	0.859806	0.360858	7.30215e-63	2388	726	361.83	364.17
BdNBLRR72-OsNBLRR103	GY-HKY	0.394542	0.960877	0.410606	1.46663e-47	1983	686	292.338	393.662
BdNBLRR72-OsNBLRR104	GY-HKY	0.365941	0.932294	0.392517	1.7341e-49	1983	657	293.688	363.312
BdNBLRR72-SbNBLRR131	GY-HKY	0.405625	0.850027	0.477191	4.83315e-32	2022	695	273.83	421.17
BdNBLRR72-SbNBLRR132	GY-HKY	0.401235	0.844922	0.474878	2.3101e-32	2025	691	273.522	417.478
BdNBLRR72-SiNBLRR103	GY-HKY	0.397145	0.900004	0.44127	5.90312e-40	2007	690	292.819	397.181
BdNBLRR73-EcNBLRR48	GY-HKY	0.566308	2.37744	0.238201	0	2484	1184	674.05	509.95
BdNBLRR73-OsNBLRR113	GY-HKY	0.179329	0.559134	0.320726	6.50852e-55	2757	585	319.646	265.354
BdNBLRR73-SbNBLRR137	GY-HKY	0.567588	2.29764	0.247031	0	2739	1284	737.37	546.63
BdNBLRR74-OsNBLRR151	GY-HKY	0.290532	0.648483	0.448017	5.56889e-62	4584	1260	562.847	697.153
BdNBLRR74-SbNBLRR9	GY-HKY	0.296623	0.788529	0.376173	3.29324e-95	4305	1243	631.309	611.691
BdNBLRR74-SiNBLRR236	GY-HKY	0.28561	0.682008	0.418777	3.48539e-60	3687	1019	487.717	531.283
BdNBLRR75-SbNBLRR176	GY-HKY	0.439614	1.40429	0.31305	1.49658e-104	2001	768	393.975	374.025
BdNBLRR76-OsNBLRR116	GY-HKY	0.282347	0.893399	0.316037	2.68249e-68	2148	625	313.808	311.192
BdNBLRR76-SbNBLRR177	GY-HKY	0.39056	1.53497	0.254442	4.27578e-163	2301	856	488.866	367.134
BdNBLRR77-EcNBLRR88	GY-HKY	0.348468	0.889097	0.391934	4.75302e-81	3426	1096	533.986	562.014
BdNBLRR77-OsNBLRR123	GY-HKY	0.32346	0.765545	0.422523	4.94734e-63	3507	1051	487.404	563.596
BdNBLRR77-OsNBLRR125	GY-HKY	0.294934	0.689822	0.427551	1.55759e-53	3354	945	437.064	507.936
BdNBLRR77-SbNBLRR139	GY-HKY	0.317941	0.80532	0.394801	7.2421e-75	3525	1063	521.988	541.012
BdNBLRR77-SbNBLRR140	GY-HKY	0.297095	0.713151	0.416595	2.26354e-59	3489	984	464.356	519.644
BdNBLRR77-SbNBLRR144	GY-HKY	0.326092	0.984326	0.331285	2.10066e-93	2868	899	468.921	430.079
BdNBLRR77-SbNBLRR145	GY-HKY	0.326224	0.868579	0.375583	4.05587e-86	3507	1084	530.654	553.346
BdNBLRR77-SiNBLRR117	GY-HKY	0.290197	0.824026	0.35217	1.6301e-70	2787	800	400.605	399.395
BdNBLRR78-EcNBLRR88	GY-HKY	0.338115	0.86037	0.392989	1.75079e-78	3423	1075	534.702	540.298
BdNBLRR78-OsNBLRR123	GY-HKY	0.320312	0.805365	0.397722	2.61029e-74	3525	1066	524.047	541.953
BdNBLRR78-OsNBLRR125	GY-HKY	0.28443	0.787779	0.361053	1.19928e-79	3345	957	483.73	473.27
BdNBLRR78-SbNBLRR139	GY-HKY	0.328767	0.875324	0.375595	3.14553e-88	3540	1102	562.721	539.279
BdNBLRR78-SbNBLRR140	GY-HKY	0.298222	0.72904	0.409061	5.76707e-63	3486	992	477.665	514.335
BdNBLRR78-SbNBLRR144	GY-HKY	0.312726	0.91111	0.343236	1.74417e-84	2871	881	448.621	432.379
BdNBLRR78-SbNBLRR145	GY-HKY	0.325406	0.892755	0.364496	2.76042e-93	3510	1093	551.462	541.538
BdNBLRR78-SiNBLRR117	GY-HKY	0.284251	0.845254	0.33629	1.31437e-78	2799	811	432.963	378.037
BdNBLRR79-EcNBLRR115	GY-HKY	0.618234	1.4031	0.440621	3.19382e-65	2013	900	388.881	511.119
BdNBLRR79-SbNBLRR37	GY-HKY	0.389814	0.727153	0.536082	5.00273e-31	3024	986	379.005	606.995
BdNBLRR7-OsNBLRR96	GY-HKY	0.1683	0.530053	0.317516	7.96959e-61	3222	650	345.954	304.046
BdNBLRR7-SbNBLRR33	GY-HKY	0.188624	0.608104	0.310184	7.1034e-70	3198	701	368.753	332.247
BdNBLRR7-SiNBLRR39	GY-HKY	0.184435	0.572773	0.322003	6.64505e-64	3207	689	354.673	334.327
BdNBLRR80-EcNBLRR96	GY-HKY	0.461031	0.966866	0.476831	2.32522e-56	3072	1152	471.722	680.278
BdNBLRR80-OsNBLRR109	GY-HKY	0.560354	1.49477	0.374877	1.1416e-135	3027	1304	615.928	688.072
BdNBLRR80-SbNBLRR96	GY-HKY	0.515975	1.89444	0.272363	1.0728e-275	3081	1324	725.112	598.888
BdNBLRR80-SiNBLRR123	GY-HKY	0.423844	0.888903	0.476817	3.57467e-47	2853	1008	402.444	605.556
BdNBLRR80-SiNBLRR193	GY-HKY	0.550196	1.54759	0.355518	1.80997e-155	3027	1309	637.192	671.808
BdNBLRR80-SiNBLRR194	GY-HKY	0.529587	1.57243	0.336796	6.28645e-171	3078	1308	655.578	652.422
BdNBLRR80-SiNBLRR203	GY-HKY	0.525741	1.35782	0.387195	1.8753e-119	3072	1282	609.039	672.961
BdNBLRR80-SiNBLRR214	GY-HKY	0.514683	1.73974	0.295839	3.84213e-214	2940	1249	660.878	588.122
BdNBLRR81-OsNBLRR23	GY-HKY	0.340945	0.860317	0.396301	1.79009e-89	4005	1262	587.338	674.662
BdNBLRR81-SbNBLRR147	GY-HKY	0.408785	0.989486	0.413128	9.25577e-88	3675	1287	570.102	716.898
BdNBLRR81-SbNBLRR50	GY-HKY	0.370353	0.762443	0.485745	2.46317e-54	4008	1295	530.894	764.106
BdNBLRR81-SiNBLRR1	GY-HKY	0.337366	0.697236	0.483861	1.43063e-49	3993	1207	493.884	713.116
BdNBLRR81-SiNBLRR2	GY-HKY	0.332594	0.697499	0.476838	3.55928e-51	3984	1195	492.124	702.876
BdNBLRR82-OsNBLRR116	GY-HKY	0.402773	1.06592	0.377863	2.2591e-62	2031	722	333.25	388.75
BdNBLRR82-SbNBLRR177	GY-HKY	0.519626	1.56354	0.332339	1.58817e-118	2094	882	431.508	450.492
BdNBLRR86-EcNBLRR115	GY-HKY	0.81793	1.53689	0.532198	1.18811e-51	2013	1053	409.83	643.17
BdNBLRR86-SbNBLRR37	GY-HKY	0.631356	1.40988	0.447809	7.73177e-89	2829	1275	563.391	711.609
BdNBLRR88-OsNBLRR116	GY-HKY	0.4828	1.85852	0.259776	2.5885e-202	2289	956	552.401	403.599
BdNBLRR88-SbNBLRR177	GY-HKY	0.489326	1.81877	0.269042	9.46621e-197	2319	974	548.288	425.712
BdNBLRR89-OsNBLRR116	GY-HKY	0.352951	1.07296	0.32895	2.58561e-94	2565	857	433.649	423.351
BdNBLRR89-SbNBLRR177	GY-HKY	0.453224	1.59108	0.284852	2.58619e-185	2742	1095	594.848	500.152
BdNBLRR8-OsNBLRR95	GY-HKY	0.204079	0.542809	0.375969	4.79034e-53	3342	754	375.238	378.762
BdNBLRR8-SbNBLRR32	GY-HKY	0.190731	0.520935	0.366133	3.14683e-52	3345	720	358.825	361.175
BdNBLRR8-SiNBLRR38	GY-HKY	0.204914	0.478874	0.427908	9.70979e-38	3348	727	342.755	384.245
BdNBLRR90-EcNBLRR40	GY-HKY	0.0865965	0.895576	0.0966936	1.8992e-159	2499	448	340.897	107.103
BdNBLRR90-EcNBLRR47	GY-HKY	0.0786478	0.867547	0.0906553	2.6052e-158	2496	429	331.274	97.7256
BdNBLRR90-OsNBLRR241	GY-HKY	0.0463127	0.617725	0.0749729	9.08406e-89	1827	251	211.919	39.0814
BdNBLRR90-SbNBLRR158	GY-HKY	0.075636	0.950141	0.0796051	2.19838e-174	2517	427	333.495	93.5047
BdNBLRR90-SiNBLRR63	GY-HKY	0.0725672	0.877053	0.0827398	1.14678e-162	2514	414	320.909	93.0908
BdNBLRR91-OsNBLRR239	GY-HKY	0.175366	0.463155	0.378634	3.88088e-37	2835	554	274.257	279.743
BdNBLRR91-OsNBLRR240	GY-HKY	0.345842	1.23896	0.27914	4.82608e-106	2094	707	389.029	317.971
BdNBLRR91-SbNBLRR156	GY-HKY	0.176636	0.612329	0.288466	1.10915e-68	2856	611	335.162	275.838
BdNBLRR91-SbNBLRR87	GY-HKY	0.501538	2.4163	0.207565	0	2697	1172	737.218	434.782
BdNBLRR91-SiNBLRR56	GY-HKY	0.333472	1.30921	0.254712	7.91986e-157	2802	927	548.471	378.529
BdNBLRR92-OsNBLRR10	GY-HKY	0.39949	1.34915	0.296105	2.90585e-189	3687	1332	705.406	626.594
BdNBLRR92-OsNBLRR11	GY-HKY	0.394045	1.31757	0.299069	9.76416e-167	3339	1201	629.79	571.21
BdNBLRR92-OsNBLRR143	GY-HKY	0.29806	0.765295	0.389471	7.83824e-75	3702	1069	486.282	582.718
BdNBLRR92-OsNBLRR144	GY-HKY	0.27463	0.952838	0.288223	4.3443e-73	1935	565	295.849	269.151
BdNBLRR92-OsNBLRR145	GY-HKY	0.286844	0.816961	0.351111	1.05539e-92	3681	1056	520.198	535.802
BdNBLRR92-SbNBLRR101	GY-HKY	0.332944	1.05179	0.31655	5.04038e-134	3651	1171	620.239	550.761
BdNBLRR92-SbNBLRR10	GY-HKY	0.324743	0.897262	0.361927	4.14431e-97	3684	1135	554.538	580.462
BdNBLRR92-SbNBLRR130	GY-HKY	0.369842	0.82922	0.446013	9.87068e-64	3675	1180	532.847	647.153
BdNBLRR92-SiNBLRR176	GY-HKY	0.315529	0.926264	0.340647	4.13019e-107	3564	1101	563.435	537.565
BdNBLRR92-SiNBLRR212	GY-HKY	0.301321	0.903552	0.333485	4.27666e-106	3534	1060	547.198	512.802
BdNBLRR92-SiNBLRR215	GY-HKY	0.304178	0.868239	0.350339	1.11845e-96	3567	1068	536.457	531.543
BdNBLRR92-SiNBLRR216	GY-HKY	0.300741	0.878087	0.342496	2.31639e-100	3567	1061	544.024	516.976
BdNBLRR93-EcNBLRR42	GY-HKY	0.390156	0.73595	0.53014	4.78045e-30	2829	903	378.578	524.422
BdNBLRR93-EcNBLRR49	GY-HKY	0.39389	0.759569	0.51857	2.52047e-31	2697	869	369.136	499.864
BdNBLRR93-OsNBLRR185	GY-HKY	0.445442	0.774551	0.575097	9.37893e-25	2850	972	367.853	604.147
BdNBLRR93-OsNBLRR190	GY-HKY	0.448529	0.785838	0.570765	1.5769e-22	2469	847	325.468	521.532
BdNBLRR93-OsNBLRR191	GY-HKY	0.422657	0.757949	0.557633	3.15275e-26	2796	923	361.076	561.924
BdNBLRR93-OsNBLRR202	GY-HKY	0.469015	0.874367	0.536406	3.07592e-34	2826	1014	416.964	597.036
BdNBLRR93-OsNBLRR203	GY-HKY	0.493831	0.905588	0.545315	1.86561e-33	2766	1025	414.22	610.78
BdNBLRR93-OsNBLRR72	GY-HKY	0.531257	1.05973	0.501312	3.64129e-47	2802	1076	457.184	618.816
BdNBLRR93-SbNBLRR155	GY-HKY	0.448766	1.0615	0.422768	7.43708e-68	2805	1016	460.838	555.162
BdNBLRR93-SbNBLRR91	GY-HKY	0.565712	1.31818	0.429161	4.42114e-76	2589	1063	483.029	579.971
BdNBLRR93-SiNBLRR104	GY-HKY	0.472931	0.914128	0.517357	1.52376e-38	2832	1019	418.802	600.198
BdNBLRR93-SiNBLRR134	GY-HKY	0.536897	0.913273	0.587883	5.90186e-27	2811	1063	417.564	645.436
BdNBLRR93-SiNBLRR210	GY-HKY	0.474549	0.979035	0.484711	1.26936e-48	2841	1038	456.809	581.191
BdNBLRR93-SiNBLRR58	GY-HKY	0.495137	1.00317	0.493571	1.62431e-47	2826	1058	441.4	616.6
BdNBLRR94-EcNBLRR61	GY-HKY	0.33554	1.39402	0.2407	7.43401e-135	2106	710	415.674	294.326
BdNBLRR94-EcNBLRR73	GY-HKY	0.208217	0.870921	0.239077	6.10157e-109	2754	689	412.898	276.102
BdNBLRR94-OsNBLRR111	GY-HKY	0.160599	0.621776	0.25829	1.70104e-58	2196	443	250.911	192.089
BdNBLRR94-SiNBLRR37	GY-HKY	0.393006	1.51698	0.259072	5.85693e-175	2733	982	557.809	424.191
BdNBLRR95-SbNBLRR124	GY-HKY	0.388787	0.85735	0.453476	5.34329e-55	3087	1048	441.98	606.02
BdNBLRR96-OsNBLRR149	GY-HKY	0.232108	1.08583	0.213761	8.50825e-150	2739	772	492.716	279.284
BdNBLRR96-OsNBLRR215	GY-HKY	0.253885	1.07933	0.235224	2.28499e-134	2664	775	479.554	295.446
BdNBLRR97-EcNBLRR35	GY-HKY	0.636868	1.99416	0.319366	6.85721e-213	2745	1274	667.096	606.904
BdNBLRR97-OsNBLRR171	GY-HKY	0.403328	1.24674	0.323505	1.71731e-131	3087	1103	572.194	530.806
BdNBLRR97-SbNBLRR57	GY-HKY	0.35752	1.28271	0.278722	4.63605e-170	3180	1107	597.625	509.375
BdNBLRR97-SbNBLRR58	GY-HKY	0.347703	1.30543	0.266351	1.71183e-180	3177	1095	604.356	490.644
BdNBLRR97-SbNBLRR59	GY-HKY	0.350636	1.32625	0.264381	1.38426e-184	3180	1102	613.33	488.67
BdNBLRR97-SbNBLRR60	GY-HKY	0.381323	1.27155	0.299887	1.1001e-132	2715	968	516.591	451.409
BdNBLRR97-SbNBLRR61	GY-HKY	0.364415	1.27896	0.284931	5.30439e-163	3159	1104	599.929	504.071
BdNBLRR97-SbNBLRR62	GY-HKY	0.352708	1.27317	0.277031	4.56998e-167	3159	1087	587.643	499.357
BdNBLRR97-SbNBLRR63	GY-HKY	0.388333	1.15177	0.337163	3.33171e-113	2976	1045	518.505	526.495
BdNBLRR97-SbNBLRR64	GY-HKY	0.358752	1.13207	0.316899	3.72497e-108	2664	904	469.22	434.78
BdNBLRR97-SbNBLRR65	GY-HKY	0.380865	1.1253	0.338455	5.19101e-110	2967	1031	511.441	519.559
BdNBLRR97-SiNBLRR143	GY-HKY	0.354818	1.19518	0.296873	1.70372e-135	2961	1009	549.889	459.111
BdNBLRR99-EcNBLRR102	GY-HKY	0.245656	1.04722	0.23458	4.7213e-104	2154	596	336.359	259.641
BdNBLRR99-SbNBLRR11	GY-HKY	0.279254	1.10848	0.251926	3.68045e-106	2211	651	352.077	298.923
BdNBLRR99-SiNBLRR202	GY-HKY	0.264303	0.789789	0.33465	1.91237e-51	2037	544	264.307	279.693
BdNBLRR9-EcNBLRR96	GY-HKY	0.37893	0.917486	0.413008	8.05803e-52	2256	766	340.981	425.019
BdNBLRR9-OsNBLRR109	GY-HKY	0.470427	1.3658	0.344434	4.77055e-101	2169	867	438.24	428.76
BdNBLRR9-SbNBLRR96	GY-HKY	0.450957	1.38013	0.32675	1.80407e-112	2199	872	440.725	431.275
BdNBLRR9-SiNBLRR123	GY-HKY	0.323544	0.85074	0.380309	8.62898e-49	1986	620	292.79	327.21
BdNBLRR9-SiNBLRR193	GY-HKY	0.488173	1.23987	0.393729	2.1275e-76	2187	880	411.1	468.9
BdNBLRR9-SiNBLRR194	GY-HKY	0.447499	1.16663	0.383584	2.66441e-75	2211	851	402.922	448.078
BdNBLRR9-SiNBLRR203	GY-HKY	0.448377	1.15199	0.389219	5.51458e-73	2199	845	406.276	438.724
BdNBLRR9-SiNBLRR214	GY-HKY	0.447856	1.24736	0.359045	8.97336e-84	2112	813	400.276	412.724
EcNBLRR100-OsNBLRR186	GY-HKY	0.568193	2.23763	0.253926	2.60688e-295	2649	1172	678.322	493.678
EcNBLRR100-OsNBLRR187	GY-HKY	0.551704	1.86532	0.295768	4.32856e-197	2613	1129	608.939	520.061
EcNBLRR100-OsNBLRR188	GY-HKY	0.50705	2.02342	0.25059	1.75222e-241	2466	1041	606.2	434.8
EcNBLRR100-OsNBLRR189	GY-HKY	0.548656	1.93255	0.283902	4.84839e-216	2667	1151	641.697	509.303
EcNBLRR100-SbNBLRR110	GY-HKY	0.557877	1.62787	0.342705	1.94062e-142	2631	1127	575.561	551.439
EcNBLRR100-SbNBLRR111	GY-HKY	0.52005	2.05344	0.253258	1.30882e-212	2118	900	508.724	391.276
EcNBLRR101-SbNBLRR112	GY-HKY	0.300009	1.05009	0.285699	3.78619e-94	2280	697	380.206	316.794
EcNBLRR101-SiNBLRR173	GY-HKY	0.247859	0.730006	0.33953	5.22019e-53	2217	580	288.35	291.65
EcNBLRR101-SiNBLRR224	GY-HKY	0.468922	1.42412	0.329271	1.14409e-94	1899	749	369.969	379.031
EcNBLRR101-SiNBLRR225	GY-HKY	0.251766	0.807628	0.311735	2.7548e-67	2352	625	329.582	295.418
EcNBLRR102-SbNBLRR11	GY-HKY	0.212313	0.87673	0.242164	2.51363e-98	2562	631	344.758	286.242
EcNBLRR102-SiNBLRR202	GY-HKY	0.210985	0.682805	0.308997	5.4929e-57	2385	555	274.435	280.565
EcNBLRR103-OsNBLRR186	GY-HKY	0.561731	2.18676	0.256878	0	2865	1266	702.279	563.721
EcNBLRR103-OsNBLRR187	GY-HKY	0.508943	2.14801	0.236937	1.42369e-295	2679	1136	676.464	459.536
EcNBLRR103-OsNBLRR188	GY-HKY	0.527779	2.39635	0.220243	0	2523	1114	674.638	439.362
EcNBLRR103-OsNBLRR189	GY-HKY	0.532616	1.91329	0.278377	4.29162e-247	2868	1235	667.423	567.577
EcNBLRR103-SbNBLRR110	GY-HKY	0.483604	1.21333	0.398576	1.7961e-84	2643	1032	481.493	550.507
EcNBLRR103-SbNBLRR111	GY-HKY	0.502833	1.69653	0.29639	8.13769e-147	2142	885	457.876	427.124
EcNBLRR104-OsNBLRR30	GY-HKY	0.469415	1.9708	0.238186	5.51293e-180	1857	757	452.533	304.467
EcNBLRR105-SbNBLRR51	GY-HKY	0.351057	0.706962	0.496572	7.24198e-44	3651	1124	471.611	652.389
EcNBLRR105-SiNBLRR139	GY-HKY	0.318739	0.682102	0.46729	3.82879e-40	3057	881	379.206	501.794
EcNBLRR106-SbNBLRR79	GY-HKY	0.321497	1.11994	0.287067	2.6643e-156	3462	1131	613.53	517.47
EcNBLRR106-SbNBLRR80	GY-HKY	0.359976	1.20176	0.29954	2.94991e-133	2847	989	528.419	460.581
EcNBLRR106-SiNBLRR4	GY-HKY	0.380763	1.07153	0.355345	2.16975e-115	3408	1194	580.63	613.37
EcNBLRR107-OsNBLRR163	GY-HKY	0.361164	1.35408	0.266722	4.82735e-152	2709	937	547.745	389.255
EcNBLRR107-SbNBLRR81	GY-HKY	0.249171	0.948688	0.262648	2.18439e-109	2715	755	445.311	309.689
EcNBLRR107-SiNBLRR25	GY-HKY	0.237301	0.988082	0.240163	2.19285e-120	2709	737	450.498	286.502
EcNBLRR108-OsNBLRR183	GY-HKY	0.598341	1.37962	0.433699	1.09008e-47	1500	646	290.828	355.172
EcNBLRR108-SbNBLRR83	GY-HKY	0.707248	1.86917	0.378375	1.83554e-102	1527	772	363.571	408.429
EcNBLRR108-SiNBLRR162	GY-HKY	0.662282	1.95988	0.33792	4.16161e-140	1569	790	402.968	387.032
EcNBLRR10-SbNBLRR110	GY-HKY	0.563859	2.20063	0.256226	0	1806	835	489.635	345.365
EcNBLRR10-SbNBLRR111	GY-HKY	0.546201	2.29016	0.238499	0	1293	581	346.233	234.767
EcNBLRR10-SiNBLRR86	GY-HKY	0.339819	1.03185	0.32933	3.47459e-63	1887	592	296.147	295.853
EcNBLRR110-SiNBLRR90	GY-HKY	0.401724	1.00563	0.399476	2.09854e-55	2055	729	332.424	396.576
EcNBLRR111-OsNBLRR216	GY-HKY	0.510195	1.88334	0.270899	1.32171e-248	2883	1236	712.539	523.461
EcNBLRR111-OsNBLRR217	GY-HKY	0.510014	1.76001	0.289779	9.27614e-219	2901	1243	698.977	544.023
EcNBLRR111-OsNBLRR218	GY-HKY	0.500138	1.77896	0.281141	1.04168e-162	2070	873	488.055	384.945
EcNBLRR111-OsNBLRR74	GY-HKY	0.479672	1.70276	0.281702	1.2763e-206	2835	1166	652.679	513.321
EcNBLRR111-SbNBLRR162	GY-HKY	0.533404	1.76475	0.302255	1.35948e-211	2898	1264	696.258	567.742
EcNBLRR111-SbNBLRR27	GY-HKY	0.525914	1.65018	0.318701	1.06472e-122	1926	822	423.079	398.921
EcNBLRR111-SiNBLRR31	GY-HKY	0.524121	1.75027	0.299452	2.8756e-213	2895	1253	675.554	577.446
EcNBLRR112-OsNBLRR192	GY-HKY	0.229377	1.00183	0.228957	1.41359e-83	1725	474	296.655	177.345
EcNBLRR112-OsNBLRR195	GY-HKY	0.22518	1.04793	0.214882	5.849e-90	1725	472	300.996	171.004
EcNBLRR112-SbNBLRR94	GY-HKY	0.345168	1.76019	0.196097	2.19257e-164	1701	620	409.52	210.48
EcNBLRR112-SiNBLRR192	GY-HKY	0.160429	0.809192	0.198259	5.25777e-75	1725	387	253.642	133.358
EcNBLRR113-OsNBLRR199	GY-HKY	0.269219	2.23863	0.120261	0	1527	479	320.531	158.469
EcNBLRR114-OsNBLRR200	GY-HKY	0.274045	1.01436	0.270165	1.16468e-138	3249	972	578.962	393.038
EcNBLRR114-OsNBLRR57	GY-HKY	0.639951	1.98787	0.321929	2.53858e-267	3015	1473	782.148	690.852
EcNBLRR115-SbNBLRR37	GY-HKY	0.629874	1.77168	0.355523	6.06411e-117	1977	909	457.93	451.07
EcNBLRR116-OsNBLRR204	GY-HKY	0.592272	2.1631	0.273807	1.41097e-295	2730	1255	704.632	550.368
EcNBLRR116-OsNBLRR205	GY-HKY	0.584085	1.48353	0.393714	1.66616e-117	2787	1230	570.006	659.994
EcNBLRR116-SiNBLRR122	GY-HKY	0.50305	2.43942	0.206217	0	2724	1184	741.246	442.754
EcNBLRR11-SbNBLRR110	GY-HKY	0.529098	2.06441	0.256294	1.34557e-262	2538	1109	644.03	464.97
EcNBLRR11-SbNBLRR111	GY-HKY	0.500412	2.10304	0.237947	1.93729e-215	1998	838	492.328	345.672
EcNBLRR11-SiNBLRR86	GY-HKY	0.34186	0.872614	0.391766	3.92818e-61	2616	830	387.78	442.22
EcNBLRR12-OsNBLRR152	GY-HKY	0.454815	1.03055	0.441331	1.93204e-43	1947	719	299.076	419.924
EcNBLRR12-OsNBLRR153	GY-HKY	0.384595	1.76264	0.218193	3.22337e-141	1500	557	326.042	230.958
EcNBLRR12-OsNBLRR88	GY-HKY	0.663398	2.13504	0.310719	0	1680	865	422.412	442.588
EcNBLRR12-SbNBLRR188	GY-HKY	0.655454	2.06951	0.31672	0	1872	974	491.142	482.858
EcNBLRR12-SbNBLRR189	GY-HKY	0.659503	2.09259	0.31516	0	1905	974	484.266	489.734
EcNBLRR12-SbNBLRR82	GY-HKY	0.559417	1.5304	0.365535	2.02144e-90	1905	815	367.186	447.814
EcNBLRR12-SiNBLRR126	GY-HKY	0.492551	1.48118	0.332539	1.60228e-91	1815	725	353.165	371.835
EcNBLRR12-SiNBLRR128	GY-HKY	0.491365	1.60243	0.306637	3.40318e-109	1803	726	365.91	360.09
EcNBLRR12-SiNBLRR161	GY-HKY	0.518418	1.47125	0.352365	2.76053e-87	1872	763	360.108	402.892
EcNBLRR12-SiNBLRR72	GY-HKY	0.474177	1.75623	0.269997	4.31058e-147	1836	745	393.49	351.51
EcNBLRR13-OsNBLRR152	GY-HKY	0.48065	1.20557	0.39869	3.55018e-104	3273	1279	590.114	688.886
EcNBLRR13-OsNBLRR153	GY-HKY	0.433169	1.3097	0.33074	1.44639e-127	2817	1063	533.198	529.802
EcNBLRR13-OsNBLRR88	GY-HKY	0.696022	1.97904	0.351697	0	2997	1595	747.868	847.132
EcNBLRR13-SbNBLRR188	GY-HKY	0.689731	1.96626	0.350783	0	3192	1671	798.592	872.408
EcNBLRR13-SbNBLRR189	GY-HKY	0.680472	2.03016	0.335181	0	3201	1692	813.215	878.785
EcNBLRR13-SbNBLRR82	GY-HKY	0.572348	1.57566	0.363243	3.12174e-162	3219	1414	669.948	744.052
EcNBLRR13-SiNBLRR126	GY-HKY	0.523783	1.26715	0.413355	4.42279e-99	3093	1273	558.469	714.531
EcNBLRR13-SiNBLRR128	GY-HKY	0.534087	1.30839	0.408202	1.63945e-103	3084	1281	565.993	715.007
EcNBLRR13-SiNBLRR161	GY-HKY	0.516344	1.75331	0.294497	6.61096e-233	3243	1359	707.187	651.813
EcNBLRR13-SiNBLRR72	GY-HKY	0.489026	1.58493	0.308547	6.37003e-193	3171	1292	655.743	636.257
EcNBLRR14-OsNBLRR12	GY-HKY	0.548566	1.86369	0.294344	1.95901e-183	2514	1059	546.82	512.18
EcNBLRR14-OsNBLRR223	GY-HKY	0.538714	1.57212	0.342667	1.32174e-117	2232	939	459.458	479.542
EcNBLRR14-OsNBLRR67	GY-HKY	0.5555	2.10763	0.263566	0	3039	1339	751.604	587.396
EcNBLRR14-SbNBLRR170	GY-HKY	0.537348	1.85099	0.290303	2.72445e-259	3360	1443	784.013	658.987
EcNBLRR14-SbNBLRR171	GY-HKY	0.535207	1.73309	0.308817	7.85914e-223	3351	1427	762.361	664.639
EcNBLRR14-SbNBLRR172	GY-HKY	0.55549	1.86484	0.297875	1.13967e-247	3321	1440	782.521	657.479
EcNBLRR14-SbNBLRR68	GY-HKY	0.583627	1.97982	0.294789	7.78147e-272	3387	1494	806.328	687.672
EcNBLRR14-SbNBLRR69	GY-HKY	0.564547	2.22525	0.2537	0	3333	1472	836.307	635.693
EcNBLRR14-SbNBLRR70	GY-HKY	0.624949	2.08403	0.299876	1.40429e-287	3390	1542	826.037	715.963
EcNBLRR14-SbNBLRR71	GY-HKY	0.58156	2.17839	0.266968	0	3360	1514	823.535	690.465
EcNBLRR14-SbNBLRR72	GY-HKY	0.575527	1.86811	0.308079	2.69732e-251	3387	1500	788.497	711.503
EcNBLRR14-SbNBLRR73	GY-HKY	0.538349	2.29294	0.234786	0	3291	1417	849.017	567.983
EcNBLRR15-OsNBLRR7	GY-HKY	0.312261	0.882531	0.353825	3.6825e-65	2373	723	362.101	360.899
EcNBLRR16-OsNBLRR46	GY-HKY	0.443445	1.3277	0.333994	5.13498e-135	3003	1143	570.237	572.763
EcNBLRR16-OsNBLRR47	GY-HKY	0.399495	1.28231	0.311542	6.76793e-134	2832	1028	517.524	510.476
EcNBLRR16-OsNBLRR48	GY-HKY	0.304998	1.01108	0.301656	5.79796e-73	1950	596	300.845	295.155
EcNBLRR16-SbNBLRR151	GY-HKY	0.29772	1.31095	0.227101	4.24163e-117	1851	582	327.197	254.803
EcNBLRR16-SbNBLRR152	GY-HKY	0.424309	1.45943	0.290736	7.531e-174	2988	1126	583.271	542.729
EcNBLRR16-SbNBLRR153	GY-HKY	0.513319	1.98449	0.258666	8.64734e-265	2763	1163	636.052	526.948
EcNBLRR16-SbNBLRR182	GY-HKY	0.477527	1.48445	0.321686	7.33497e-156	2940	1168	599.082	568.918
EcNBLRR16-SbNBLRR185	GY-HKY	0.482669	1.62186	0.297603	5.79051e-185	2931	1179	630.285	548.715
EcNBLRR16-SbNBLRR41	GY-HKY	0.33079	0.820396	0.403208	1.13321e-62	3045	931	423.195	507.805
EcNBLRR16-SiNBLRR15	GY-HKY	0.442968	1.05664	0.419222	1.06251e-76	3006	1115	490.429	624.571
EcNBLRR16-SiNBLRR16	GY-HKY	0.420637	1.01558	0.414186	7.60341e-68	2736	979	437.554	541.446
EcNBLRR16-SiNBLRR17	GY-HKY	0.430708	0.980569	0.439243	1.50472e-65	3027	1094	471.392	622.608
EcNBLRR16-SiNBLRR18	GY-HKY	0.414325	1.03351	0.40089	1.35716e-81	3036	1088	494.685	593.315
EcNBLRR16-SiNBLRR19	GY-HKY	0.440091	1.13128	0.389019	2.40091e-94	3033	1133	524.457	608.543
EcNBLRR16-SiNBLRR219	GY-HKY	0.428696	1.04881	0.408746	6.41241e-79	3018	1095	483.041	611.959
EcNBLRR16-SiNBLRR220	GY-HKY	0.472667	1.10585	0.427423	3.36091e-75	2955	1129	481.465	647.535
EcNBLRR16-SiNBLRR222	GY-HKY	0.424501	1.04505	0.406202	9.97213e-80	3039	1095	485.128	609.872
EcNBLRR16-SiNBLRR44	GY-HKY	0.47249	1.31231	0.360045	1.45235e-105	2541	1009	484.889	524.111
EcNBLRR16-SiNBLRR45	GY-HKY	0.461495	1.17276	0.393513	1.04057e-91	2922	1112	516.415	595.585
EcNBLRR16-SiNBLRR46	GY-HKY	0.459604	1.11883	0.410789	2.24455e-83	2994	1134	502.193	631.807
EcNBLRR16-SiNBLRR47	GY-HKY	0.507344	1.49034	0.34042	4.10164e-134	2619	1083	526.576	556.424
EcNBLRR16-SiNBLRR68	GY-HKY	0.368215	1.01846	0.36154	1.97151e-91	3027	1013	483.695	529.305
EcNBLRR16-SiNBLRR69	GY-HKY	0.392438	1.17936	0.332756	5.39092e-104	2628	930	460.501	469.499
EcNBLRR16-SiNBLRR70	GY-HKY	0.402384	1.08963	0.369284	7.3995e-94	2982	1050	505.792	544.208
EcNBLRR16-SiNBLRR71	GY-HKY	0.408442	1.07807	0.378864	8.14304e-90	2997	1059	498.366	560.634
EcNBLRR17-OsNBLRR17	GY-HKY	0.104737	0.680724	0.153862	1.34257e-104	2607	438	286.494	151.506
EcNBLRR17-SbNBLRR44	GY-HKY	0.0642665	0.55277	0.116263	4.29865e-98	2604	337	238.614	98.3862
EcNBLRR17-SiNBLRR94	GY-HKY	0.0673969	0.53364	0.126297	2.81041e-91	2601	337	231.941	105.059
EcNBLRR18-OsNBLRR20	GY-HKY	0.569962	2.31105	0.246625	0	1542	750	428.112	321.888
EcNBLRR18-SbNBLRR45	GY-HKY	0.11687	0.407592	0.286732	4.88466e-27	1569	247	142.571	104.429
EcNBLRR18-SiNBLRR243	GY-HKY	0.117947	0.419611	0.281086	3.7226e-28	1584	253	148.744	104.256
EcNBLRR19-SbNBLRR47	GY-HKY	0.0997801	0.43391	0.229956	1.34621e-54	2541	375	223.078	151.922
EcNBLRR19-SiNBLRR95	GY-HKY	0.0911764	0.407078	0.223978	1.63418e-51	2538	350	209.902	140.098
EcNBLRR1-OsNBLRR27	GY-HKY	0.386241	0.843751	0.457767	1.02458e-40	2346	780	351.802	428.198
EcNBLRR1-SbNBLRR98	GY-HKY	0.359322	0.957214	0.375383	1.91496e-38	1443	465	214.301	250.699
EcNBLRR1-SiNBLRR196	GY-HKY	0.339607	0.680984	0.498701	1.03196e-30	2691	803	326.285	476.715
EcNBLRR1-SiNBLRR197	GY-HKY	0.38724	0.661419	0.585469	7.73568e-20	2682	855	314.227	540.773
EcNBLRR1-SiNBLRR198	GY-HKY	0.389802	0.65974	0.590843	2.92704e-19	2670	853	320.92	532.08
EcNBLRR1-SiNBLRR200	GY-HKY	0.409594	0.671918	0.609589	1.22725e-15	2370	774	277.207	496.793
EcNBLRR1-SiNBLRR201	GY-HKY	0.36787	0.711642	0.516932	9.82376e-30	2685	842	337.355	504.645
EcNBLRR1-SiNBLRR205	GY-HKY	0.369267	0.735968	0.501742	1.24407e-32	2700	852	341.883	510.117
EcNBLRR20-OsNBLRR21	GY-HKY	0.170375	0.640628	0.265949	3.57727e-73	2787	578	328.744	249.256
EcNBLRR21-OsNBLRR59	GY-HKY	0.567421	2.16905	0.261599	0	2931	1340	785.015	554.985
EcNBLRR21-SbNBLRR118	GY-HKY	0.562739	2.24036	0.251182	0	2568	1182	690.212	491.788
EcNBLRR21-SbNBLRR26	GY-HKY	0.56193	2.28189	0.246257	0	2826	1290	749.738	540.262
EcNBLRR21-SiNBLRR129	GY-HKY	0.58929	2.17279	0.271214	0	2514	1168	658.23	509.77
EcNBLRR22-OsNBLRR107	GY-HKY	0.690402	2.20588	0.312983	0	2631	1473	663.794	809.206
EcNBLRR22-SbNBLRR125	GY-HKY	0.715179	1.89424	0.377555	3.65287e-188	2319	1221	558.71	662.29
EcNBLRR22-SbNBLRR169	GY-HKY	0.653941	2.05634	0.318012	0	2685	1356	688.071	667.929
EcNBLRR22-SiNBLRR152	GY-HKY	0.739711	1.81789	0.406906	3.04189e-173	2574	1381	606.075	774.925
EcNBLRR22-SiNBLRR84	GY-HKY	0.700324	1.90016	0.368561	9.24451e-278	2559	1395	662.056	732.944
EcNBLRR23-OsNBLRR224	GY-HKY	0.200941	0.446268	0.45027	3.60231e-25	2703	564	238.61	325.39
EcNBLRR23-SiNBLRR14	GY-HKY	0.398394	1.0753	0.370496	1.70324e-81	2646	923	432.397	490.603
EcNBLRR24-OsNBLRR59	GY-HKY	0.571224	2.15356	0.265247	0	2931	1343	783.727	559.273
EcNBLRR24-SbNBLRR118	GY-HKY	0.556722	2.24845	0.247603	0	2568	1180	695.202	484.798
EcNBLRR24-SbNBLRR26	GY-HKY	0.564239	2.27607	0.247901	0	2826	1289	746.837	542.163
EcNBLRR24-SiNBLRR129	GY-HKY	0.590383	2.15717	0.273684	0	2514	1164	651.909	512.091
EcNBLRR25-OsNBLRR38	GY-HKY	0.255492	1.38035	0.185091	5.41379e-222	3000	909	600.691	308.309
EcNBLRR25-SbNBLRR6	GY-HKY	0.18981	0.852469	0.222659	2.65407e-125	2988	723	435.416	287.584
EcNBLRR25-SiNBLRR233	GY-HKY	0.179817	0.82719	0.217382	1.23179e-122	2961	694	422.277	271.723
EcNBLRR26-OsNBLRR227	GY-HKY	0.645103	2.21326	0.291472	0	2634	1360	681.216	678.784
EcNBLRR26-OsNBLRR34	GY-HKY	0.126215	1.2567	0.100433	4.52342e-197	2718	496	303.76	192.24
EcNBLRR26-SbNBLRR14	GY-HKY	0.120148	1.0734	0.111932	2.57736e-165	2718	475	286.03	188.97
EcNBLRR26-SiNBLRR241	GY-HKY	0.0950968	0.920856	0.10327	4.11513e-143	2724	407	247.666	159.334
EcNBLRR27-OsNBLRR35	GY-HKY	0.356183	1.16964	0.304525	4.52792e-114	2652	894	489.626	404.374
EcNBLRR27-SbNBLRR13	GY-HKY	0.148669	0.472453	0.314675	3.08575e-46	2679	492	266.421	225.579
EcNBLRR27-SiNBLRR240	GY-HKY	0.138887	0.427146	0.325151	9.88669e-37	2439	418	224.211	193.789
EcNBLRR28-SbNBLRR3	GY-HKY	0.164015	0.446914	0.366995	1.24747e-52	3858	743	396.522	346.478
EcNBLRR29-OsNBLRR38	GY-HKY	0.248338	1.34788	0.184244	8.69425e-200	2808	823	536.666	286.334
EcNBLRR29-SbNBLRR6	GY-HKY	0.183683	0.814459	0.225528	2.14222e-107	2763	642	381.885	260.115
EcNBLRR29-SiNBLRR233	GY-HKY	0.175064	0.744554	0.235126	3.93563e-95	2751	609	356.099	252.901
EcNBLRR2-OsNBLRR7	GY-HKY	0.326121	0.875306	0.372579	7.36142e-61	2388	742	363.563	378.437
EcNBLRR30-OsNBLRR227	GY-HKY	0.663233	2.11234	0.313981	0	2622	1351	663.206	687.794
EcNBLRR30-OsNBLRR34	GY-HKY	0.128483	1.35114	0.0950926	1.08974e-217	2721	513	326.883	186.117
EcNBLRR30-SbNBLRR14	GY-HKY	0.121657	1.15997	0.104879	5.32846e-186	2718	495	313.284	181.716
EcNBLRR30-SiNBLRR241	GY-HKY	0.099376	1.00361	0.0990185	1.41471e-159	2724	428	268.564	159.436
EcNBLRR31-SbNBLRR120	GY-HKY	0.126452	0.497892	0.253974	1.4008e-63	2838	490	284.286	205.714
EcNBLRR31-SiNBLRR132	GY-HKY	0.102416	0.402885	0.254208	8.54352e-51	2832	409	231.939	177.061
EcNBLRR32-OsNBLRR60	GY-HKY	0.147434	0.665295	0.221607	2.94887e-73	2226	451	287.513	163.487
EcNBLRR32-SbNBLRR119	GY-HKY	0.164926	0.548967	0.300431	3.85293e-48	2304	461	266.521	194.479
EcNBLRR32-SiNBLRR130	GY-HKY	0.134124	0.455421	0.294505	3.19192e-41	2304	398	225.395	172.605
EcNBLRR33-SbNBLRR120	GY-HKY	0.130203	0.514919	0.252861	1.67115e-65	2838	503	294.88	208.12
EcNBLRR33-SiNBLRR132	GY-HKY	0.106069	0.412021	0.257437	1.39518e-51	2832	420	239.155	180.845
EcNBLRR34-OsNBLRR60	GY-HKY	0.185597	0.681401	0.272376	1.81018e-74	2670	595	352.388	242.612
EcNBLRR34-SbNBLRR119	GY-HKY	0.190349	0.586687	0.324447	5.01672e-52	2610	561	317.714	243.286
EcNBLRR34-SiNBLRR130	GY-HKY	0.151305	0.483253	0.313096	7.60961e-47	2652	492	274.342	217.658
EcNBLRR35-OsNBLRR171	GY-HKY	0.628977	1.97059	0.319182	2.62459e-202	2727	1246	653.889	592.111
EcNBLRR35-OsNBLRR172	GY-HKY	0.526194	1.71122	0.307497	2.54212e-134	2040	861	459.761	401.239
EcNBLRR35-OsNBLRR222	GY-HKY	0.646787	2.01902	0.320347	1.34916e-220	2772	1298	674.565	623.435
EcNBLRR35-OsNBLRR65	GY-HKY	0.644654	2.01473	0.31997	7.27607e-211	2643	1240	647.955	592.045
EcNBLRR35-SbNBLRR57	GY-HKY	0.619198	1.91195	0.323857	6.21807e-211	2796	1293	656.174	636.826
EcNBLRR35-SbNBLRR58	GY-HKY	0.634803	1.94119	0.327018	3.51832e-213	2799	1308	662.259	645.741
EcNBLRR35-SbNBLRR59	GY-HKY	0.634004	1.80829	0.350609	6.55327e-177	2799	1299	633.097	665.903
EcNBLRR35-SbNBLRR60	GY-HKY	0.603227	1.74921	0.344857	7.08768e-146	2382	1077	536.475	540.525
EcNBLRR35-SbNBLRR61	GY-HKY	0.637544	1.8575	0.343226	1.0462e-187	2799	1306	647.722	658.278
EcNBLRR35-SbNBLRR62	GY-HKY	0.641812	1.65036	0.388892	6.84307e-135	2802	1294	595.946	698.054
EcNBLRR35-SbNBLRR63	GY-HKY	0.646593	2.0239	0.319478	3.04034e-214	2595	1225	636.164	588.836
EcNBLRR35-SbNBLRR64	GY-HKY	0.65002	2.05128	0.316885	6.17183e-207	2319	1107	567.149	539.851
EcNBLRR35-SbNBLRR65	GY-HKY	0.638697	2.05814	0.310328	1.81956e-219	2580	1204	630.747	573.253
EcNBLRR35-SiNBLRR143	GY-HKY	0.602529	1.84577	0.326437	3.24286e-177	2565	1163	606.855	556.145
EcNBLRR36-SbNBLRR178	GY-HKY	0.238029	0.564884	0.421377	6.97983e-44	3285	792	371.436	420.564
EcNBLRR36-SiNBLRR50	GY-HKY	0.192512	0.587338	0.32777	3.35942e-65	3279	720	382.692	337.308
EcNBLRR38-OsNBLRR157	GY-HKY	0.162144	0.860544	0.18842	3.26994e-115	2469	560	369.559	190.441
EcNBLRR38-OsNBLRR158	GY-HKY	0.163738	0.869026	0.188415	5.78716e-119	2562	578	382.1	195.9
EcNBLRR38-OsNBLRR161	GY-HKY	0.293679	1.1967	0.245406	5.40101e-147	2715	851	502.893	348.107
EcNBLRR38-SbNBLRR78	GY-HKY	0.14361	0.66754	0.215133	9.69707e-92	2724	544	337.51	206.49
EcNBLRR38-SiNBLRR159	GY-HKY	0.131475	0.554302	0.237191	6.50565e-72	2724	497	298.084	198.916
EcNBLRR39-SbNBLRR174	GY-HKY	0.522766	2.09111	0.249994	0	1695	749	427.118	321.882
EcNBLRR39-SiNBLRR55	GY-HKY	0.499615	1.69491	0.294774	1.03756e-117	1716	709	384.647	324.353
EcNBLRR40-OsNBLRR241	GY-HKY	0.055301	0.90864	0.0608613	4.54551e-127	1827	300	257.524	42.4761
EcNBLRR40-SbNBLRR158	GY-HKY	0.0603941	0.947337	0.0637514	2.13424e-186	2553	406	330.104	75.8963
EcNBLRR40-SiNBLRR63	GY-HKY	0.0726749	0.750209	0.0968729	9.44687e-139	2562	395	292.318	102.682
EcNBLRR41-OsNBLRR131	GY-HKY	0.53046	2.4474	0.216744	0	2133	943	565.302	377.698
EcNBLRR41-OsNBLRR150	GY-HKY	0.545168	2.52446	0.215955	0	1500	672	389.834	282.166
EcNBLRR41-OsNBLRR225	GY-HKY	0.569876	2.32615	0.244987	0	2118	997	567.982	429.018
EcNBLRR41-OsNBLRR43	GY-HKY	0.465669	2.43975	0.190868	0	2151	906	598.3	307.7
EcNBLRR41-OsNBLRR44	GY-HKY	0.518073	2.26465	0.228765	0	2151	950	569.124	380.876
EcNBLRR41-OsNBLRR64	GY-HKY	0.49725	2.64893	0.187717	0	2133	936	579.323	356.677
EcNBLRR41-SbNBLRR1	GY-HKY	0.506273	2.42698	0.208602	0	2145	967	603.279	363.721
EcNBLRR41-SbNBLRR2	GY-HKY	0.485908	2.50112	0.194276	0	2154	946	603.595	342.405
EcNBLRR41-SiNBLRR207	GY-HKY	0.459827	2.7044	0.170029	0	2157	953	620.245	332.755
EcNBLRR41-SiNBLRR208	GY-HKY	0.486471	2.56067	0.189978	0	2157	956	606.074	349.926
EcNBLRR41-SiNBLRR226	GY-HKY	0.505938	2.44569	0.206869	0	2058	889	553.781	335.219
EcNBLRR41-SiNBLRR227	GY-HKY	0.478209	2.60225	0.183767	0	2151	945	604.108	340.892
EcNBLRR41-SiNBLRR228	GY-HKY	0.467565	2.61947	0.178496	0	2157	947	613.772	333.228
EcNBLRR41-SiNBLRR229	GY-HKY	0.495335	2.51458	0.196985	0	1560	695	436.782	258.218
EcNBLRR41-SiNBLRR230	GY-HKY	0.488835	2.57606	0.189761	0	2157	965	608.801	356.199
EcNBLRR41-SiNBLRR231	GY-HKY	0.483897	2.55852	0.189132	0	2154	952	605.931	346.069
EcNBLRR42-OsNBLRR185	GY-HKY	0.258626	0.571644	0.452425	1.89088e-45	3945	977	436.053	540.947
EcNBLRR42-OsNBLRR190	GY-HKY	0.275028	0.546434	0.503315	6.38288e-32	3579	906	389.488	516.512
EcNBLRR42-OsNBLRR191	GY-HKY	0.25479	0.59472	0.428421	5.39424e-52	3924	975	449.255	525.745
EcNBLRR42-OsNBLRR202	GY-HKY	0.479125	1.00697	0.47581	2.0268e-72	3936	1483	605.808	877.192
EcNBLRR42-OsNBLRR203	GY-HKY	0.489268	0.992197	0.493116	8.74899e-62	3660	1389	563.996	825.004
EcNBLRR42-OsNBLRR72	GY-HKY	0.489212	1.09824	0.44545	7.24176e-89	3843	1479	636.832	842.168
EcNBLRR42-SbNBLRR155	GY-HKY	0.465552	1.17856	0.395018	6.08885e-117	3891	1458	681.744	776.256
EcNBLRR42-SbNBLRR91	GY-HKY	0.549055	1.35908	0.40399	8.73005e-89	2658	1080	501.154	578.846
EcNBLRR42-SiNBLRR104	GY-HKY	0.472257	1.26765	0.372544	7.31345e-144	3975	1531	714.037	816.963
EcNBLRR42-SiNBLRR134	GY-HKY	0.49163	0.997264	0.492979	1.03283e-63	3765	1420	601.919	818.081
EcNBLRR42-SiNBLRR210	GY-HKY	0.484972	1.14817	0.422389	5.16043e-103	3888	1487	673.104	813.896
EcNBLRR42-SiNBLRR58	GY-HKY	0.490292	1.10251	0.444706	5.73331e-87	3789	1438	647.428	790.572
EcNBLRR44-OsNBLRR75	GY-HKY	0.147677	0.538258	0.27436	5.82625e-76	3369	646	367.224	278.776
EcNBLRR44-SbNBLRR179	GY-HKY	0.117727	0.385645	0.305273	4.01036e-49	3324	517	289.06	227.94
EcNBLRR44-SiNBLRR48	GY-HKY	0.10989	0.393793	0.279056	1.97971e-55	3354	509	291.454	217.546
EcNBLRR45-OsNBLRR73	GY-HKY	0.333525	1.33184	0.250425	8.44946e-167	2817	941	533.8	407.2
EcNBLRR45-SbNBLRR173	GY-HKY	0.701677	1.98564	0.353375	0	2700	1447	667.578	779.422
EcNBLRR46-OsNBLRR157	GY-HKY	0.159191	0.857421	0.185662	4.41636e-116	2469	556	367.626	188.374
EcNBLRR46-OsNBLRR158	GY-HKY	0.167171	0.885148	0.188862	7.60045e-120	2562	585	387.677	197.323
EcNBLRR46-OsNBLRR161	GY-HKY	0.290751	1.1696	0.248591	1.20537e-142	2715	845	497.675	347.325
EcNBLRR46-SbNBLRR78	GY-HKY	0.14522	0.676759	0.214581	6.00229e-93	2724	549	342.615	206.385
EcNBLRR46-SiNBLRR159	GY-HKY	0.131517	0.566436	0.232184	5.39767e-75	2724	501	304.137	196.863
EcNBLRR47-OsNBLRR241	GY-HKY	0.0556239	0.903817	0.0615433	5.33857e-126	1827	300	257.471	42.5292
EcNBLRR47-SbNBLRR158	GY-HKY	0.0608232	0.985442	0.0617217	7.38435e-192	2553	412	336.965	75.035
EcNBLRR47-SiNBLRR63	GY-HKY	0.0741747	0.82213	0.0902226	1.01424e-153	2571	412	310.403	101.597
EcNBLRR48-OsNBLRR113	GY-HKY	0.581742	2.3926	0.243142	0	2508	1228	678.623	549.377
EcNBLRR48-OsNBLRR114	GY-HKY	0.479066	1.40948	0.339889	2.78211e-195	4116	1643	823.407	819.593
EcNBLRR48-SbNBLRR137	GY-HKY	0.605508	2.23536	0.270877	0	3909	1941	1050.18	890.822
EcNBLRR49-OsNBLRR185	GY-HKY	0.263976	0.581271	0.454136	4.55729e-42	3654	913	404.606	508.394
EcNBLRR49-OsNBLRR190	GY-HKY	0.285806	0.565881	0.505064	5.61663e-30	3288	847	364.103	482.897
EcNBLRR49-OsNBLRR191	GY-HKY	0.272345	0.574486	0.474068	2.99582e-38	3669	929	396.807	532.193
EcNBLRR49-OsNBLRR202	GY-HKY	0.499041	1.01881	0.489827	5.67115e-64	3642	1393	569.229	823.771
EcNBLRR49-OsNBLRR203	GY-HKY	0.498202	1.01427	0.491193	1.00338e-60	3510	1343	543.453	799.547
EcNBLRR49-OsNBLRR72	GY-HKY	0.495348	1.14883	0.431175	2.45566e-91	3543	1376	607.859	768.141
EcNBLRR49-SbNBLRR155	GY-HKY	0.498543	1.15452	0.431818	2.12886e-91	3603	1387	618.458	768.542
EcNBLRR49-SbNBLRR91	GY-HKY	0.543027	1.40641	0.386108	8.83042e-94	2517	1024	483.149	540.851
EcNBLRR49-SiNBLRR104	GY-HKY	0.496291	1.29774	0.382427	1.04603e-132	3744	1475	679.642	795.358
EcNBLRR49-SiNBLRR134	GY-HKY	0.51377	1.06833	0.480908	2.95476e-66	3477	1343	578.379	764.621
EcNBLRR49-SiNBLRR210	GY-HKY	0.507287	1.1974	0.423657	7.48828e-99	3603	1411	634.847	776.153
EcNBLRR49-SiNBLRR58	GY-HKY	0.522923	1.05811	0.494206	3.25676e-62	3531	1367	581.846	785.154
EcNBLRR51-OsNBLRR142	GY-HKY	0.208916	1.01899	0.205023	1.79854e-150	2877	749	452.885	296.115
EcNBLRR51-SiNBLRR221	GY-HKY	0.528559	2.58324	0.204611	0	2808	1294	766.977	527.023
EcNBLRR52-OsNBLRR8	GY-HKY	0.383496	1.4575	0.263119	8.50099e-157	2472	894	504.473	389.527
EcNBLRR52-SbNBLRR186	GY-HKY	0.256329	0.730979	0.350665	6.19512e-61	2703	713	352.51	360.49
EcNBLRR53-OsNBLRR133	GY-HKY	0.173757	0.809688	0.214597	1.25227e-108	2664	612	382.398	229.602
EcNBLRR54-OsNBLRR134	GY-HKY	0.183433	0.689538	0.266024	1.92527e-84	2880	650	388.464	261.536
EcNBLRR55-OsNBLRR133	GY-HKY	0.173289	0.812042	0.213399	2.18419e-109	2664	611	382.188	228.812
EcNBLRR56-OsNBLRR29	GY-HKY	0.145546	0.768741	0.18933	7.41181e-133	3225	678	453.979	224.021
EcNBLRR56-SbNBLRR198	GY-HKY	0.109752	0.500572	0.219254	9.14886e-82	3210	530	340.719	189.281
EcNBLRR56-SiNBLRR85	GY-HKY	0.0957725	0.468842	0.204275	2.07138e-81	3216	494	328.059	165.941
EcNBLRR57-OsNBLRR142	GY-HKY	0.232224	0.899698	0.258113	1.16251e-110	2829	754	425.02	328.98
EcNBLRR57-SiNBLRR221	GY-HKY	0.526139	2.53834	0.207277	0	2721	1239	740.629	498.371
EcNBLRR58-OsNBLRR142	GY-HKY	0.206351	0.995456	0.207293	1.36218e-144	2829	731	443.287	287.713
EcNBLRR58-SiNBLRR221	GY-HKY	0.519876	2.55985	0.203088	0	2721	1235	744.064	490.936
EcNBLRR59-OsNBLRR133	GY-HKY	0.177847	0.820253	0.21682	9.1971e-110	2664	620	381.145	238.855
EcNBLRR5-SbNBLRR42	GY-HKY	0.188203	0.536692	0.350672	4.83827e-45	2628	562	299.587	262.413
EcNBLRR5-SiNBLRR93	GY-HKY	0.143009	0.48079	0.297445	1.15742e-46	2490	455	252.837	202.163
EcNBLRR60-OsNBLRR137	GY-HKY	0.487307	1.91736	0.254156	2.95875e-207	2313	950	541.496	408.504
EcNBLRR60-SbNBLRR31	GY-HKY	0.159584	0.499777	0.31931	7.533e-46	2556	494	263.387	230.613
EcNBLRR60-SiNBLRR36	GY-HKY	0.163817	0.488811	0.335133	2.31612e-42	2568	497	259.429	237.571
EcNBLRR61-OsNBLRR111	GY-HKY	0.313146	1.30579	0.239813	7.08754e-95	1557	503	285.198	217.802
EcNBLRR61-SiNBLRR37	GY-HKY	0.206074	0.707466	0.291285	9.72851e-57	2118	495	252.42	242.58
EcNBLRR62-OsNBLRR224	GY-HKY	0.451767	1.43082	0.31574	7.16674e-91	1734	671	348.253	322.747
EcNBLRR62-SiNBLRR14	GY-HKY	0.367149	1.11821	0.328337	1.11591e-66	1734	590	297.546	292.454
EcNBLRR63-OsNBLRR90	GY-HKY	0.220015	0.763552	0.288146	3.27957e-67	2226	559	314.159	244.841
EcNBLRR63-SbNBLRR192	GY-HKY	0.154907	0.529193	0.292723	5.62411e-58	2835	545	291.63	253.37
EcNBLRR63-SbNBLRR193	GY-HKY	0.152505	0.493793	0.308843	1.43851e-51	2835	533	285.822	247.178
EcNBLRR63-SbNBLRR194	GY-HKY	0.155374	0.545731	0.284708	1.14045e-61	2838	552	301.256	250.744
EcNBLRR63-SbNBLRR195	GY-HKY	0.165921	0.588516	0.281931	2.68458e-67	2823	581	321.291	259.709
EcNBLRR63-SbNBLRR196	GY-HKY	0.145667	0.512409	0.284279	4.21064e-58	2841	527	288.896	238.104
EcNBLRR63-SiNBLRR79	GY-HKY	0.168114	0.595288	0.282408	4.96801e-68	2826	589	329.633	259.367
EcNBLRR63-SiNBLRR80	GY-HKY	0.136406	0.536164	0.25441	1.79434e-68	2841	523	305.569	217.431
EcNBLRR63-SiNBLRR82	GY-HKY	0.130322	0.477636	0.272848	3.91235e-57	2823	490	277.272	212.728
EcNBLRR64-OsNBLRR29	GY-HKY	0.145209	0.729649	0.199012	6.86893e-123	3231	668	440.95	227.05
EcNBLRR64-SbNBLRR198	GY-HKY	0.109361	0.499011	0.219155	9.24104e-82	3216	531	344.678	186.322
EcNBLRR64-SiNBLRR85	GY-HKY	0.0941322	0.439412	0.214223	2.383e-74	3216	479	314.17	164.83
EcNBLRR65-OsNBLRR112	GY-HKY	0.589922	2.34306	0.251774	0	2868	1333	730.573	602.427
EcNBLRR65-SbNBLRR99	GY-HKY	0.356238	1.09161	0.326343	1.62657e-106	2865	957	485.795	471.205
EcNBLRR66-OsNBLRR224	GY-HKY	0.418559	1.29237	0.323869	6.0199e-126	2817	1034	515.22	518.78
EcNBLRR66-SiNBLRR14	GY-HKY	0.304957	0.835567	0.36497	3.7251e-66	2793	811	382.195	428.805
EcNBLRR67-OsNBLRR163	GY-HKY	0.187925	0.872669	0.215345	3.59826e-97	2229	537	335.318	201.682
EcNBLRR67-SiNBLRR154	GY-HKY	0.154301	0.652576	0.236449	5.49224e-69	2238	459	276.813	182.187
EcNBLRR68-OsNBLRR77	GY-HKY	0.3912	1.52363	0.256756	2.29285e-199	2889	1068	609.133	458.867
EcNBLRR68-OsNBLRR82	GY-HKY	0.354763	1.2889	0.275246	4.20603e-146	2658	925	495.406	429.594
EcNBLRR68-OsNBLRR83	GY-HKY	0.367564	1.25601	0.292645	4.60816e-129	2550	901	475.324	425.676
EcNBLRR68-SbNBLRR15	GY-HKY	0.316861	1.03049	0.307485	1.10216e-109	2904	915	467.033	447.967
EcNBLRR68-SbNBLRR183	GY-HKY	0.542675	1.91903	0.282787	9.10471e-127	1449	641	361.489	279.511
EcNBLRR68-SbNBLRR184	GY-HKY	0.428054	1.65392	0.258812	2.05166e-219	2889	1123	633.375	489.625
EcNBLRR68-SbNBLRR56	GY-HKY	0.325198	0.991085	0.328123	1.25854e-97	2883	918	455.606	462.394
EcNBLRR68-SiNBLRR21	GY-HKY	0.524532	2.07477	0.252814	0	2865	1253	707.285	545.715
EcNBLRR68-SiNBLRR75	GY-HKY	0.498004	2.36542	0.210535	0	2859	1228	756.997	471.003
EcNBLRR68-SiNBLRR76	GY-HKY	0.498765	2.14144	0.232911	2.78455e-283	2586	1087	655.738	431.262
EcNBLRR69-OsNBLRR224	GY-HKY	0.462856	1.57321	0.294212	9.59029e-124	2019	788	404.266	383.734
EcNBLRR69-SiNBLRR14	GY-HKY	0.341344	1.14421	0.298322	2.8227e-81	1968	631	312.227	318.773
EcNBLRR6-OsNBLRR17	GY-HKY	0.102167	0.689636	0.148147	4.289e-112	2724	453	295.823	157.177
EcNBLRR6-SbNBLRR44	GY-HKY	0.0638577	0.543661	0.117459	2.9696e-100	2721	346	241.393	104.607
EcNBLRR6-SiNBLRR94	GY-HKY	0.0723238	0.52583	0.137542	4.43647e-90	2718	357	237.704	119.296
EcNBLRR70-OsNBLRR224	GY-HKY	0.434857	1.11631	0.389548	2.99522e-82	2664	993	459.622	533.378
EcNBLRR70-SiNBLRR14	GY-HKY	0.371886	0.943623	0.394104	6.13375e-65	2649	876	402.78	473.22
EcNBLRR71-OsNBLRR224	GY-HKY	0.417404	1.11721	0.373612	2.31006e-89	2784	1004	477.671	526.329
EcNBLRR71-SiNBLRR14	GY-HKY	0.339816	0.876893	0.387522	2.61911e-64	2790	865	404.851	460.149
EcNBLRR72-OsNBLRR92	GY-HKY	0.146532	0.85664	0.171055	2.98664e-116	2328	513	350.225	162.775
EcNBLRR72-SbNBLRR17	GY-HKY	0.121685	0.556677	0.218591	3.159e-66	2292	415	268.402	146.598
EcNBLRR72-SiNBLRR20	GY-HKY	0.109476	0.503798	0.217301	6.5742e-61	2328	390	254.964	135.036
EcNBLRR73-OsNBLRR111	GY-HKY	0.217609	0.947903	0.229569	8.74795e-98	2196	570	345.698	224.302
EcNBLRR73-SiNBLRR37	GY-HKY	0.389574	1.59391	0.244415	2.70734e-197	2721	990	573.333	416.667
EcNBLRR74-OsNBLRR102	GY-HKY	0.133745	0.531892	0.251452	2.42968e-37	1524	276	155.912	120.088
EcNBLRR74-SiNBLRR43	GY-HKY	0.113646	0.420184	0.270466	4.3984e-28	1530	237	131.441	105.559
EcNBLRR76-OsNBLRR119	GY-HKY	0.300782	2.9511	0.101922	0	2703	962	748.986	213.014
EcNBLRR76-SiNBLRR147	GY-HKY	0.721591	1.7989	0.401128	3.02424e-247	2532	1442	670.37	771.63
EcNBLRR77-OsNBLRR112	GY-HKY	0.425963	1.35783	0.313709	1.07923e-129	2562	970	507.044	462.956
EcNBLRR77-SbNBLRR109	GY-HKY	0.336874	0.836106	0.402908	6.23359e-73	3375	1059	507.038	551.962
EcNBLRR77-SiNBLRR12	GY-HKY	0.335739	0.744178	0.451154	2.26922e-53	3456	1049	467.85	581.15
EcNBLRR77-SiNBLRR142	GY-HKY	0.348294	0.758254	0.459337	6.17074e-52	3378	1050	468.231	581.769
EcNBLRR77-SiNBLRR153	GY-HKY	0.328671	0.781864	0.420369	1.04925e-63	3411	1042	475.183	566.817
EcNBLRR77-SiNBLRR170	GY-HKY	0.332299	0.742143	0.447756	1.22655e-53	3390	1028	457.099	570.901
EcNBLRR77-SiNBLRR174	GY-HKY	0.387913	0.75325	0.514986	1.64722e-30	2514	822	350.837	471.163
EcNBLRR77-SiNBLRR175	GY-HKY	0.33554	0.739069	0.454003	1.17194e-51	3384	1028	458.616	569.384
EcNBLRR77-SiNBLRR184	GY-HKY	0.336789	0.73636	0.457371	9.63351e-50	3324	1009	447.669	561.331
EcNBLRR77-SiNBLRR185	GY-HKY	0.336098	0.722922	0.464916	1.04518e-48	3390	1030	455.654	574.346
EcNBLRR79-SbNBLRR90	GY-HKY	0.438008	1.79556	0.24394	3.23796e-145	1662	659	390.215	268.785
EcNBLRR7-OsNBLRR18	GY-HKY	0.246852	0.737457	0.334735	4.96986e-66	2703	708	359.319	348.681
EcNBLRR7-SbNBLRR46	GY-HKY	0.220403	0.584122	0.377324	1.31419e-44	2682	629	311.321	317.679
EcNBLRR7-SiNBLRR242	GY-HKY	0.217188	0.525631	0.413195	2.83547e-35	2682	610	288.132	321.868
EcNBLRR81-OsNBLRR81	GY-HKY	0.305762	0.635058	0.481472	2.85036e-35	2949	842	359.019	482.981
EcNBLRR81-SiNBLRR141	GY-HKY	0.281037	0.574727	0.488992	5.36465e-31	2970	796	336.168	459.832
EcNBLRR81-SiNBLRR5	GY-HKY	0.2692	0.580114	0.464046	3.89661e-36	3090	811	351.87	459.13
EcNBLRR83-OsNBLRR154	GY-HKY	0.337458	1.18928	0.283749	3.7513e-140	3009	988	546.396	441.604
EcNBLRR83-SbNBLRR75	GY-HKY	0.293761	1.11636	0.263143	3.16767e-143	3012	928	527.119	400.881
EcNBLRR83-SbNBLRR76	GY-HKY	0.291176	1.16579	0.249767	2.36301e-91	1761	541	301.917	239.083
EcNBLRR83-SbNBLRR77	GY-HKY	0.298263	1.19249	0.250119	1.34084e-131	2487	776	445.085	330.915
EcNBLRR85-SbNBLRR90	GY-HKY	0.435079	1.88127	0.231269	7.65767e-161	1665	665	400.969	264.031
EcNBLRR86-SiNBLRR102	GY-HKY	0.235027	0.552131	0.425673	7.54662e-36	2757	657	314.988	342.012
EcNBLRR86-SiNBLRR115	GY-HKY	0.233815	0.546632	0.427737	1.01097e-43	3432	816	394.657	421.343
EcNBLRR86-SiNBLRR116	GY-HKY	0.232222	0.546276	0.4251	9.56108e-43	3321	786	381.596	404.404
EcNBLRR86-SiNBLRR118	GY-HKY	0.225697	0.558241	0.4043	2.39116e-49	3432	808	397.032	410.968
EcNBLRR86-SiNBLRR119	GY-HKY	0.249669	0.558169	0.4473	5.62979e-39	3243	802	374.528	427.472
EcNBLRR88-OsNBLRR123	GY-HKY	0.398258	1.11789	0.35626	3.00411e-116	3411	1202	623.725	578.275
EcNBLRR88-OsNBLRR125	GY-HKY	0.365188	1.08991	0.335061	8.32134e-118	3237	1102	581.472	520.528
EcNBLRR88-SbNBLRR139	GY-HKY	0.318168	0.742336	0.428604	2.43588e-58	3411	1007	474.031	532.969
EcNBLRR88-SbNBLRR140	GY-HKY	0.319866	0.714463	0.447701	2.18304e-51	3426	999	457.699	541.301
EcNBLRR88-SbNBLRR144	GY-HKY	0.339137	0.857004	0.395724	1.07289e-62	2832	880	419.75	460.25
EcNBLRR88-SbNBLRR145	GY-HKY	0.331123	0.810767	0.408408	5.79866e-69	3423	1049	499.469	549.531
EcNBLRR88-SiNBLRR117	GY-HKY	0.279631	0.798016	0.350408	1.54437e-67	2703	760	399.341	360.659
EcNBLRR89-SbNBLRR12	GY-HKY	0.37973	1.94167	0.195568	6.33943e-275	2712	1000	646.797	353.203
EcNBLRR89-SbNBLRR154	GY-HKY	0.282519	0.654781	0.431471	2.65516e-40	2748	738	337.817	400.183
EcNBLRR89-SbNBLRR66	GY-HKY	0.269102	0.694409	0.387527	3.35191e-51	2745	731	357.531	373.469
EcNBLRR89-SbNBLRR67	GY-HKY	0.297895	0.747507	0.398518	1.7379e-52	2736	779	365.025	413.975
EcNBLRR89-SiNBLRR149	GY-HKY	0.263299	0.674271	0.390494	3.92441e-49	2748	720	351.988	368.012
EcNBLRR89-SiNBLRR186	GY-HKY	0.364914	1.1544	0.316106	6.46483e-112	2709	926	494.194	431.806
EcNBLRR89-SiNBLRR188	GY-HKY	0.376389	1.17764	0.319612	3.40613e-113	2724	947	502.504	444.496
EcNBLRR89-SiNBLRR189	GY-HKY	0.360158	1.1829	0.30447	6.26996e-120	2727	931	503.68	427.32
EcNBLRR89-SiNBLRR88	GY-HKY	0.39589	1.21965	0.324594	7.19161e-115	2733	974	517.69	456.31
EcNBLRR8-SbNBLRR47	GY-HKY	0.0992738	0.396489	0.250382	3.68369e-61	3321	483	290.67	192.33
EcNBLRR8-SiNBLRR95	GY-HKY	0.091796	0.387473	0.236909	3.11328e-62	3318	458	277.574	180.426
EcNBLRR90-SbNBLRR79	GY-HKY	0.320668	1.14547	0.279944	2.39729e-164	3459	1135	621.917	513.083
EcNBLRR90-SbNBLRR80	GY-HKY	0.359354	1.15515	0.311087	1.33323e-121	2859	979	516.731	462.269
EcNBLRR90-SiNBLRR4	GY-HKY	0.381477	1.0957	0.348158	4.37785e-121	3408	1196	587.39	608.61
EcNBLRR91-OsNBLRR163	GY-HKY	0.351361	1.3458	0.26108	6.30353e-153	2709	923	542.855	380.145
EcNBLRR91-SbNBLRR81	GY-HKY	0.234045	0.905006	0.258612	1.86397e-106	2715	727	428.064	298.936
EcNBLRR91-SiNBLRR25	GY-HKY	0.229834	0.917504	0.250499	1.30312e-108	2709	717	430.126	286.874
EcNBLRR94-OsNBLRR193	GY-HKY	0.549002	2.2832	0.240453	0	2361	1081	641.868	439.132
EcNBLRR94-OsNBLRR194	GY-HKY	0.468948	1.12704	0.41609	1.60537e-73	2616	1011	445.602	565.398
EcNBLRR94-OsNBLRR196	GY-HKY	0.460296	1.25729	0.366103	4.74563e-105	2736	1062	505.456	556.544
EcNBLRR94-SbNBLRR92	GY-HKY	0.470713	1.14318	0.411757	2.57211e-88	3018	1177	528.494	648.506
EcNBLRR94-SbNBLRR95	GY-HKY	0.542383	2.25889	0.24011	3.77259e-297	2496	1096	660.027	435.973
EcNBLRR94-SiNBLRR190	GY-HKY	0.541877	1.12216	0.482888	2.28635e-64	3072	1272	506.785	765.215
EcNBLRR95-OsNBLRR27	GY-HKY	0.384852	1.29055	0.298208	1.06645e-82	1626	588	328.546	259.454
EcNBLRR95-SbNBLRR98	GY-HKY	0.281646	0.906649	0.310645	3.08177e-43	1323	380	199.507	180.493
EcNBLRR95-SiNBLRR196	GY-HKY	0.362851	1.02821	0.352894	1.81269e-58	1788	603	296.111	306.889
EcNBLRR95-SiNBLRR197	GY-HKY	0.349232	1.10556	0.315887	7.08617e-71	1743	587	303.613	283.387
EcNBLRR95-SiNBLRR198	GY-HKY	0.350133	0.94634	0.369987	2.03842e-48	1728	563	278.826	284.174
EcNBLRR95-SiNBLRR200	GY-HKY	0.327722	1.12887	0.290309	9.11371e-64	1458	469	253.637	215.363
EcNBLRR95-SiNBLRR201	GY-HKY	0.313634	1.10763	0.283159	7.62084e-78	1728	553	307.66	245.34
EcNBLRR95-SiNBLRR205	GY-HKY	0.338841	1.0235	0.331061	6.60812e-61	1725	562	285.336	276.664
EcNBLRR96-OsNBLRR109	GY-HKY	0.556941	1.53838	0.36203	4.72938e-164	3435	1469	702.491	766.509
EcNBLRR96-SbNBLRR96	GY-HKY	0.48299	1.67835	0.287777	3.06731e-248	3462	1425	748.811	676.189
EcNBLRR96-SiNBLRR123	GY-HKY	0.403053	0.915151	0.440423	1.41e-65	3294	1141	480.199	660.801
EcNBLRR96-SiNBLRR193	GY-HKY	0.486685	1.36595	0.356299	1.36474e-147	3393	1364	640.566	723.434
EcNBLRR96-SiNBLRR194	GY-HKY	0.476438	1.21585	0.391857	9.19162e-116	3465	1362	623.359	738.641
EcNBLRR96-SiNBLRR203	GY-HKY	0.478269	1.1893	0.402143	6.65575e-107	3402	1334	614.227	719.773
EcNBLRR96-SiNBLRR214	GY-HKY	0.489501	1.4063	0.348078	7.94388e-153	3297	1333	643.064	689.936
EcNBLRR97-OsNBLRR198	GY-HKY	0.302607	0.775882	0.390017	2.13078e-57	2748	804	379.927	424.073
EcNBLRR98-OsNBLRR199	GY-HKY	0.312831	1.68495	0.185662	8.3067e-166	1875	607	372.57	234.43
EcNBLRR99-OsNBLRR200	GY-HKY	0.276653	0.979171	0.282538	6.93954e-129	3252	970	568.764	401.236
EcNBLRR99-OsNBLRR57	GY-HKY	0.657831	1.94339	0.338497	3.32205e-245	3030	1495	773.303	721.697
EcNBLRR9-OsNBLRR27	GY-HKY	0.441605	0.775014	0.569803	1.71461e-13	1320	462	192.949	269.051
EcNBLRR9-SbNBLRR98	GY-HKY	0.392979	0.836533	0.469772	1.69638e-16	945	317	135.272	181.728
EcNBLRR9-SiNBLRR196	GY-HKY	0.384619	0.610375	0.630135	7.47711e-09	1497	469	170.33	298.67
EcNBLRR9-SiNBLRR197	GY-HKY	0.437834	0.6313	0.693543	2.07241e-06	1497	505	169.869	335.131
EcNBLRR9-SiNBLRR198	GY-HKY	0.44071	0.636728	0.692147	1.50752e-06	1485	501	176.853	324.147
EcNBLRR9-SiNBLRR200	GY-HKY	0.442739	0.59782	0.740589	0.000338964	1299	432	144.516	287.484
EcNBLRR9-SiNBLRR201	GY-HKY	0.404432	0.661465	0.611418	1.89034e-10	1500	488	179.094	308.906
EcNBLRR9-SiNBLRR205	GY-HKY	0.41397	0.674701	0.613561	1.9324e-10	1506	498	179.711	318.289
OsNBLRR100-SbNBLRR35	GY-HKY	0.237334	0.59149	0.401247	1.63081e-62	4155	1013	480.716	532.284
OsNBLRR100-SiNBLRR41	GY-HKY	0.232535	0.619777	0.375192	1.82487e-73	4203	1026	501.233	524.767
OsNBLRR101-SbNBLRR36	GY-HKY	0.242989	0.632541	0.384147	1.16337e-52	2967	751	379.845	371.155
OsNBLRR101-SiNBLRR42	GY-HKY	0.224633	0.600116	0.374315	1.53188e-51	2925	705	362.312	342.688
OsNBLRR102-SiNBLRR43	GY-HKY	0.154586	0.468679	0.329832	5.25056e-47	2922	546	285.69	260.31
OsNBLRR103-SbNBLRR131	GY-HKY	0.426508	1.26905	0.336086	5.4332e-93	2196	815	391.773	423.227
OsNBLRR103-SbNBLRR132	GY-HKY	0.404621	1.17844	0.343352	2.24502e-83	2208	788	373.371	414.629
OsNBLRR103-SiNBLRR103	GY-HKY	0.350359	1.00083	0.350068	4.46987e-68	2154	707	337.089	369.911
OsNBLRR104-SbNBLRR131	GY-HKY	0.366818	1.13794	0.322353	1.04569e-84	2100	722	350.361	371.639
OsNBLRR104-SbNBLRR132	GY-HKY	0.357349	0.978618	0.365157	3.08613e-77	2709	889	406.63	482.37
OsNBLRR104-SiNBLRR103	GY-HKY	0.334201	1.01623	0.328863	3.20493e-94	2751	882	440.533	441.467
OsNBLRR105-SbNBLRR131	GY-HKY	0.430345	1.64747	0.261216	2.68957e-159	2160	830	452.879	377.121
OsNBLRR105-SbNBLRR132	GY-HKY	0.449369	1.52455	0.294756	1.24841e-135	2226	868	451.518	416.482
OsNBLRR105-SiNBLRR103	GY-HKY	0.416176	1.47433	0.282281	2.9956e-130	2166	810	432.896	377.104
OsNBLRR106-SbNBLRR131	GY-HKY	0.420386	1.00172	0.419664	2.84508e-52	2166	776	335.601	440.399
OsNBLRR106-SbNBLRR132	GY-HKY	0.371218	0.963312	0.385356	3.33187e-76	2916	974	447.825	526.175
OsNBLRR106-SiNBLRR103	GY-HKY	0.349255	0.929606	0.375703	9.00107e-77	2889	938	447.388	490.612
OsNBLRR107-SbNBLRR125	GY-HKY	0.647103	2.39046	0.270702	0	2487	1333	645.02	687.98
OsNBLRR107-SbNBLRR169	GY-HKY	0.603301	2.41895	0.249406	0	2658	1382	730.406	651.594
OsNBLRR107-SiNBLRR152	GY-HKY	0.644739	2.40565	0.26801	0	2559	1335	647.924	687.076
OsNBLRR107-SiNBLRR84	GY-HKY	0.633449	2.40747	0.263118	0	2523	1331	662.086	668.914
OsNBLRR108-SbNBLRR190	GY-HKY	0.282621	1.59455	0.177242	1.84028e-215	2490	785	508.191	276.809
OsNBLRR108-SbNBLRR191	GY-HKY	0.298843	1.20382	0.248245	1.84841e-131	2481	775	457.731	317.269
OsNBLRR108-SiNBLRR83	GY-HKY	0.268265	1.07552	0.249428	6.4755e-119	2487	729	423.24	305.76
OsNBLRR109-SiNBLRR214	GY-HKY	0.284495	0.642283	0.442944	5.56807e-46	3345	909	397.77	511.23
OsNBLRR10-SbNBLRR101	GY-HKY	0.418594	1.56876	0.266832	9.63666e-243	3651	1369	766.016	602.984
OsNBLRR10-SbNBLRR10	GY-HKY	0.380211	1.52313	0.249625	3.96139e-253	3669	1323	743.802	579.198
OsNBLRR10-SbNBLRR130	GY-HKY	0.397875	1.52753	0.260469	1.05579e-240	3690	1349	773.617	575.383
OsNBLRR10-SiNBLRR176	GY-HKY	0.38675	1.60482	0.240993	1.00868e-267	3582	1314	770.787	543.213
OsNBLRR10-SiNBLRR212	GY-HKY	0.377127	1.55689	0.242232	4.33026e-258	3591	1293	750.236	542.764
OsNBLRR10-SiNBLRR215	GY-HKY	0.397661	1.45496	0.273314	1.98857e-217	3597	1314	728.258	585.742
OsNBLRR10-SiNBLRR216	GY-HKY	0.383684	1.61906	0.23698	4.95513e-274	3591	1311	769.591	541.409
OsNBLRR111-SiNBLRR37	GY-HKY	0.366516	1.65528	0.221422	1.27911e-170	2175	763	458.725	304.275
OsNBLRR112-SbNBLRR109	GY-HKY	0.479704	1.46951	0.326438	1.49083e-151	2916	1167	599.786	567.214
OsNBLRR112-SbNBLRR99	GY-HKY	0.46735	1.4914	0.313364	9.52299e-127	2346	917	468.906	448.094
OsNBLRR112-SiNBLRR101	GY-HKY	0.33214	1.26	0.263602	1.14251e-153	2856	947	537.098	409.902
OsNBLRR112-SiNBLRR12	GY-HKY	0.46886	1.45235	0.32283	7.06346e-151	2934	1156	597.113	558.887
OsNBLRR112-SiNBLRR142	GY-HKY	0.455057	1.49339	0.304714	9.24029e-168	2937	1151	610.5	540.5
OsNBLRR112-SiNBLRR153	GY-HKY	0.457597	1.38314	0.33084	1.91414e-139	2928	1138	582.682	555.318
OsNBLRR112-SiNBLRR170	GY-HKY	0.443567	1.3636	0.325292	2.24216e-139	2925	1116	574.019	541.981
OsNBLRR112-SiNBLRR174	GY-HKY	0.516719	1.42712	0.362072	2.62109e-97	2184	899	447.221	451.779
OsNBLRR112-SiNBLRR175	GY-HKY	0.451734	1.31405	0.343772	5.9994e-126	2928	1126	566.995	559.005
OsNBLRR112-SiNBLRR184	GY-HKY	0.453352	1.49162	0.303932	1.2343e-163	2886	1125	600.289	524.711
OsNBLRR112-SiNBLRR185	GY-HKY	0.455281	1.3825	0.329317	8.27426e-140	2922	1133	586.774	546.226
OsNBLRR113-SbNBLRR137	GY-HKY	0.564513	2.36427	0.238769	0	2721	1290	737.986	552.014
OsNBLRR114-SbNBLRR137	GY-HKY	0.603954	2.18257	0.276716	0	4089	1986	1087.47	898.532
OsNBLRR116-SbNBLRR177	GY-HKY	0.458668	1.79532	0.25548	2.37608e-227	2619	1065	600.658	464.342
OsNBLRR119-SiNBLRR147	GY-HKY	0.700564	1.91068	0.366657	0	2529	1373	649.136	723.864
OsNBLRR11-SbNBLRR101	GY-HKY	0.414259	1.45093	0.285514	1.74284e-189	3300	1223	668.477	554.523
OsNBLRR11-SbNBLRR10	GY-HKY	0.389032	1.40259	0.277366	1.49826e-193	3333	1206	650.56	555.44
OsNBLRR11-SbNBLRR130	GY-HKY	0.405724	1.49554	0.27129	3.95338e-198	3321	1204	692.511	511.489
OsNBLRR11-SiNBLRR176	GY-HKY	0.384594	1.34979	0.284929	2.686e-171	3204	1145	643.656	501.344
OsNBLRR11-SiNBLRR212	GY-HKY	0.400084	1.51699	0.263735	1.69558e-217	3348	1234	707.39	526.61
OsNBLRR11-SiNBLRR215	GY-HKY	0.403699	1.5704	0.257068	5.60449e-232	3354	1249	720.758	528.242
OsNBLRR11-SiNBLRR216	GY-HKY	0.366355	1.38991	0.263582	4.31187e-189	3207	1123	647.14	475.86
OsNBLRR121-SbNBLRR141	GY-HKY	0.349576	1.15477	0.302723	9.7974e-149	3498	1166	621.847	544.153
OsNBLRR121-SbNBLRR142	GY-HKY	0.395461	1.0538	0.375272	1.37469e-104	3450	1213	591.391	621.609
OsNBLRR121-SbNBLRR143	GY-HKY	0.368857	1.06648	0.345863	2.24946e-119	3534	1194	602.445	591.555
OsNBLRR121-SbNBLRR24	GY-HKY	0.370004	1.04513	0.354028	1.96153e-111	3498	1175	588.537	586.463
OsNBLRR121-SiNBLRR106	GY-HKY	0.47274	2.48449	0.190276	0	3444	1420	924.647	495.353
OsNBLRR121-SiNBLRR109	GY-HKY	0.380402	1.00488	0.378553	1.91891e-98	3483	1186	576.567	609.433
OsNBLRR121-SiNBLRR111	GY-HKY	0.377666	0.97522	0.387262	3.31015e-89	3363	1136	537.124	598.876
OsNBLRR121-SiNBLRR112	GY-HKY	0.380544	0.893459	0.425922	8.05548e-50	2370	792	370.654	421.346
OsNBLRR121-SiNBLRR113	GY-HKY	0.379933	0.983532	0.386294	7.82554e-94	3486	1185	568.611	616.389
OsNBLRR121-SiNBLRR114	GY-HKY	0.382763	1.02206	0.3745	1.98792e-100	3474	1181	580.117	600.883
OsNBLRR121-SiNBLRR73	GY-HKY	0.471103	1.7329	0.271857	4.98775e-249	3333	1343	753.611	589.389
OsNBLRR123-SbNBLRR139	GY-HKY	0.362309	0.964172	0.375772	1.26848e-95	3471	1150	578.103	571.897
OsNBLRR123-SbNBLRR140	GY-HKY	0.360118	1.02557	0.351141	1.56009e-109	3453	1145	592.945	552.055
OsNBLRR123-SbNBLRR144	GY-HKY	0.356346	1.08518	0.328375	1.46754e-105	2871	959	496.484	462.516
OsNBLRR123-SbNBLRR145	GY-HKY	0.358063	0.918274	0.38993	5.82774e-86	3468	1133	554.361	578.639
OsNBLRR123-SiNBLRR117	GY-HKY	0.363044	1.04005	0.349064	6.67113e-89	2742	912	482.825	429.175
OsNBLRR125-SbNBLRR139	GY-HKY	0.350012	0.991997	0.352836	2.06409e-101	3294	1076	564.465	511.535
OsNBLRR125-SbNBLRR140	GY-HKY	0.335825	0.953669	0.35214	5.89531e-97	3285	1044	530.25	513.75
OsNBLRR125-SbNBLRR144	GY-HKY	0.370119	1.18706	0.311795	7.16415e-113	2700	920	501.895	418.105
OsNBLRR125-SbNBLRR145	GY-HKY	0.357068	0.97623	0.365762	3.01748e-94	3285	1077	553.752	523.248
OsNBLRR125-SiNBLRR117	GY-HKY	0.351506	0.99361	0.353767	3.91684e-80	2595	849	437.274	411.726
OsNBLRR129-SiNBLRR32	GY-HKY	0.431499	1.4156	0.304816	2.72874e-108	2043	767	383.574	383.426
OsNBLRR135-SiNBLRR29	GY-HKY	0.463623	0.974058	0.47597	1.60992e-59	3153	1178	538.338	639.662
OsNBLRR137-SbNBLRR31	GY-HKY	0.457923	1.57258	0.291191	2.50107e-170	2703	1066	582.252	483.748
OsNBLRR137-SiNBLRR36	GY-HKY	0.468235	1.58727	0.294995	2.92268e-166	2694	1067	584.794	482.206
OsNBLRR13-SbNBLRR43	GY-HKY	0.282479	0.710853	0.39738	9.33312e-59	3180	874	437.332	436.668
OsNBLRR13-SiNBLRR65	GY-HKY	0.311518	0.858559	0.362838	3.50973e-91	3579	1079	543.025	535.975
OsNBLRR13-SiNBLRR66	GY-HKY	0.30813	0.860684	0.358006	6.38391e-97	3711	1116	561.399	554.601
OsNBLRR141-SiNBLRR221	GY-HKY	0.501844	2.90803	0.172572	0	1989	880	529.807	350.193
OsNBLRR142-SiNBLRR221	GY-HKY	0.481511	2.67597	0.179939	0	2733	1189	751.752	437.248
OsNBLRR143-SbNBLRR101	GY-HKY	0.341293	1.19597	0.285369	1.16694e-174	3684	1228	640.572	587.428
OsNBLRR143-SbNBLRR10	GY-HKY	0.310428	0.966651	0.321137	1.98397e-122	3693	1133	568.613	564.387
OsNBLRR143-SbNBLRR130	GY-HKY	0.346016	0.959807	0.360506	7.83118e-106	3708	1195	583.816	611.184
OsNBLRR143-SiNBLRR176	GY-HKY	0.311507	0.919707	0.338702	4.13162e-106	3543	1087	528.049	558.951
OsNBLRR143-SiNBLRR212	GY-HKY	0.308559	0.887942	0.347499	2.79233e-98	3540	1073	514.791	558.209
OsNBLRR143-SiNBLRR215	GY-HKY	0.307859	0.855257	0.359961	6.33269e-91	3564	1072	503.062	568.938
OsNBLRR143-SiNBLRR216	GY-HKY	0.301406	0.918738	0.328065	1.16278e-110	3561	1076	528.601	547.399
OsNBLRR144-SbNBLRR101	GY-HKY	0.320281	1.49331	0.214477	1.30369e-148	1923	644	374.25	269.75
OsNBLRR144-SbNBLRR10	GY-HKY	0.31854	1.39301	0.22867	2.1168e-129	1947	635	355.857	279.143
OsNBLRR144-SbNBLRR130	GY-HKY	0.371332	1.28128	0.289812	3.52451e-95	1938	666	346.876	319.124
OsNBLRR144-SiNBLRR176	GY-HKY	0.330713	1.18223	0.279735	1.02117e-91	1935	626	330.119	295.881
OsNBLRR144-SiNBLRR212	GY-HKY	0.320414	1.06866	0.299829	1.16822e-76	1938	606	306.154	299.846
OsNBLRR144-SiNBLRR215	GY-HKY	0.319205	1.11238	0.286958	1.24848e-83	1947	613	320.809	292.191
OsNBLRR144-SiNBLRR216	GY-HKY	0.313903	1.13835	0.275752	2.08923e-88	1944	608	320.77	287.23
OsNBLRR145-SbNBLRR101	GY-HKY	0.309165	1.07185	0.28844	7.92698e-153	3645	1146	599.926	546.074
OsNBLRR145-SbNBLRR10	GY-HKY	0.306632	1.03158	0.297244	5.58019e-145	3699	1151	599.639	551.361
OsNBLRR145-SbNBLRR130	GY-HKY	0.33989	1.04384	0.325616	5.07775e-132	3708	1204	620.085	583.915
OsNBLRR145-SiNBLRR176	GY-HKY	0.293726	0.909646	0.322902	1.55788e-111	3555	1057	541.572	515.428
OsNBLRR145-SiNBLRR212	GY-HKY	0.294902	0.926403	0.31833	4.1263e-114	3540	1055	543.839	511.161
OsNBLRR145-SiNBLRR215	GY-HKY	0.295504	0.883621	0.334423	3.63579e-103	3555	1052	523.782	528.218
OsNBLRR145-SiNBLRR216	GY-HKY	0.28818	0.890889	0.323475	7.65158e-109	3558	1044	530.619	513.381
OsNBLRR146-SbNBLRR105	GY-HKY	0.233527	0.625281	0.373475	1.9467e-52	2997	732	336.948	395.052
OsNBLRR146-SbNBLRR106	GY-HKY	0.227971	0.59822	0.381082	1.31728e-48	2994	714	324.013	389.987
OsNBLRR146-SbNBLRR108	GY-HKY	0.241036	0.732528	0.329047	5.72229e-73	2973	768	381.267	386.733
OsNBLRR146-SiNBLRR218	GY-HKY	0.257216	0.846622	0.303815	3.24043e-92	2964	815	422.939	392.061
OsNBLRR14-SbNBLRR43	GY-HKY	0.246203	0.712337	0.345626	5.27157e-71	3180	815	429.644	385.356
OsNBLRR14-SiNBLRR65	GY-HKY	0.295665	0.788414	0.375013	2.69786e-81	3684	1058	523.105	534.895
OsNBLRR14-SiNBLRR66	GY-HKY	0.304914	0.8066	0.378024	1.21606e-85	3822	1121	552.683	568.317
OsNBLRR151-SbNBLRR9	GY-HKY	0.321216	0.793045	0.405041	1.83254e-87	4446	1328	625.014	702.986
OsNBLRR151-SiNBLRR236	GY-HKY	0.306115	0.68325	0.448028	7.00235e-54	3708	1058	488.095	569.905
OsNBLRR152-SbNBLRR82	GY-HKY	0.53913	1.38584	0.389028	2.93898e-143	3750	1564	717.65	846.35
OsNBLRR152-SiNBLRR126	GY-HKY	0.524185	1.35794	0.386015	6.06259e-136	3531	1468	653.943	814.057
OsNBLRR152-SiNBLRR128	GY-HKY	0.533017	1.33104	0.400451	8.83675e-129	3591	1503	669.335	833.665
OsNBLRR152-SiNBLRR161	GY-HKY	0.476152	1.42264	0.334696	2.82531e-178	3708	1466	719.829	746.171
OsNBLRR152-SiNBLRR72	GY-HKY	0.472586	1.40909	0.335384	6.62292e-174	3696	1448	711.652	736.348
OsNBLRR153-SbNBLRR82	GY-HKY	0.486683	1.26229	0.385554	3.00322e-114	3288	1291	595.492	695.508
OsNBLRR153-SiNBLRR126	GY-HKY	0.463651	1.35537	0.342085	8.14535e-142	3189	1240	611.292	628.708
OsNBLRR153-SiNBLRR128	GY-HKY	0.479242	1.28233	0.373729	1.31112e-120	3252	1273	597.636	675.364
OsNBLRR153-SiNBLRR161	GY-HKY	0.463156	1.42553	0.324901	7.96555e-161	3276	1266	619.293	646.707
OsNBLRR153-SiNBLRR72	GY-HKY	0.452032	1.49442	0.30248	3.10766e-183	3246	1253	637.669	615.331
OsNBLRR154-SbNBLRR75	GY-HKY	0.292029	1.13111	0.258179	1.19265e-145	3009	919	521.135	397.865
OsNBLRR154-SbNBLRR76	GY-HKY	0.285341	1.30048	0.219412	8.93025e-111	1761	543	329.413	213.587
OsNBLRR154-SbNBLRR77	GY-HKY	0.283393	1.18005	0.240153	4.80449e-133	2484	752	434.214	317.786
OsNBLRR157-SbNBLRR78	GY-HKY	0.156706	0.859294	0.182366	2.22948e-117	2466	551	368.025	182.975
OsNBLRR157-SiNBLRR159	GY-HKY	0.151054	0.795246	0.189946	5.54152e-108	2466	538	355.485	182.515
OsNBLRR158-SbNBLRR78	GY-HKY	0.156582	0.837765	0.186905	1.10116e-114	2562	562	372.862	189.138
OsNBLRR158-SiNBLRR159	GY-HKY	0.155196	0.767961	0.202088	6.28237e-103	2562	554	358.628	195.372
OsNBLRR159-SbNBLRR74	GY-HKY	0.237225	0.723558	0.32786	3.34904e-65	2703	683	354.716	328.284
OsNBLRR15-SbNBLRR43	GY-HKY	0.249176	0.712744	0.349602	3.88389e-70	3183	823	435.854	387.146
OsNBLRR15-SiNBLRR65	GY-HKY	0.305019	0.721576	0.422712	1.68772e-61	3672	1052	492.894	559.106
OsNBLRR15-SiNBLRR66	GY-HKY	0.309986	0.744625	0.416299	3.05644e-68	3810	1110	524.067	585.933
OsNBLRR161-SbNBLRR78	GY-HKY	0.291316	0.975411	0.29866	9.64881e-100	2712	811	438.204	372.796
OsNBLRR161-SiNBLRR159	GY-HKY	0.277611	0.980844	0.283032	3.45661e-106	2712	796	447.037	348.963
OsNBLRR163-SbNBLRR81	GY-HKY	0.334378	1.38899	0.240735	8.24567e-166	2703	904	560.532	343.468
OsNBLRR163-SiNBLRR154	GY-HKY	0.170076	0.731247	0.232584	3.08491e-92	2709	594	370.849	223.151
OsNBLRR163-SiNBLRR25	GY-HKY	0.313039	1.30035	0.240734	4.07368e-156	2703	868	529.292	338.708
OsNBLRR164-SbNBLRR74	GY-HKY	0.185872	0.714896	0.259998	1.09474e-81	2697	607	357.671	249.329
OsNBLRR165-SbNBLRR39	GY-HKY	0.255256	0.704719	0.36221	2.91575e-58	2769	729	360.015	368.985
OsNBLRR167-SbNBLRR16	GY-HKY	0.491291	2.47189	0.198751	0	2709	1120	711.083	408.917
OsNBLRR169-SbNBLRR157	GY-HKY	0.514006	2.42373	0.212072	0	2706	1173	723.506	449.494
OsNBLRR169-SiNBLRR163	GY-HKY	0.198422	0.919908	0.215698	1.76683e-105	2292	573	352.358	220.642
OsNBLRR169-SiNBLRR54	GY-HKY	0.504643	2.09398	0.240996	6.31481e-270	2622	1099	649.572	449.428
OsNBLRR16-SbNBLRR43	GY-HKY	0.246843	0.715015	0.345228	9.33947e-72	3183	822	435.562	386.438
OsNBLRR16-SiNBLRR65	GY-HKY	0.304055	0.728394	0.417432	9.43868e-64	3672	1054	496.185	557.815
OsNBLRR16-SiNBLRR66	GY-HKY	0.309046	0.751272	0.411363	2.93721e-70	3810	1112	527.309	584.691
OsNBLRR171-SbNBLRR57	GY-HKY	0.411652	1.45259	0.283391	1.35793e-179	3105	1148	630.782	517.218
OsNBLRR171-SbNBLRR58	GY-HKY	0.4063	1.55969	0.260501	5.36579e-212	3105	1155	652.104	502.896
OsNBLRR171-SbNBLRR59	GY-HKY	0.413633	1.5172	0.27263	5.25418e-196	3105	1156	638.595	517.405
OsNBLRR171-SbNBLRR60	GY-HKY	0.408504	1.47223	0.277474	3.85181e-161	2643	980	529.775	450.225
OsNBLRR171-SbNBLRR61	GY-HKY	0.406327	1.45766	0.278754	2.99086e-184	3081	1138	622.458	515.542
OsNBLRR171-SbNBLRR62	GY-HKY	0.404616	1.29611	0.312177	1.32876e-149	3084	1140	597.474	542.526
OsNBLRR171-SbNBLRR63	GY-HKY	0.429928	1.49008	0.288528	5.58314e-172	2898	1098	576.909	521.091
OsNBLRR171-SbNBLRR64	GY-HKY	0.409931	1.45737	0.281281	3.0302e-156	2601	966	509.466	456.534
OsNBLRR171-SbNBLRR65	GY-HKY	0.420895	1.52776	0.275497	3.7332e-185	2889	1089	586.381	502.619
OsNBLRR171-SiNBLRR143	GY-HKY	0.389485	1.35552	0.287332	2.90305e-155	2886	1038	555.396	482.604
OsNBLRR173-SbNBLRR113	GY-HKY	0.490361	2.53423	0.193495	0	2184	964	609.162	354.838
OsNBLRR173-SbNBLRR20	GY-HKY	0.406123	2.56632	0.158251	0	2163	870	591.078	278.922
OsNBLRR173-SbNBLRR23	GY-HKY	0.408133	2.75196	0.148307	0	2178	882	601.209	280.791
OsNBLRR173-SiNBLRR120	GY-HKY	0.469374	2.59999	0.180529	0	2181	930	593.513	336.487
OsNBLRR176-SbNBLRR116	GY-HKY	0.517661	2.21259	0.233962	0	2667	1180	704.133	475.867
OsNBLRR177-SbNBLRR116	GY-HKY	0.518471	2.03602	0.254649	0	3015	1306	738.908	567.092
OsNBLRR178-SbNBLRR116	GY-HKY	0.555115	1.76673	0.314205	1.54165e-196	2838	1241	637.601	603.399
OsNBLRR179-SbNBLRR116	GY-HKY	0.536701	1.83999	0.291687	6.79749e-206	2706	1166	645.765	520.235
OsNBLRR17-SbNBLRR44	GY-HKY	0.102805	0.583755	0.176111	1.43036e-88	2721	435	277.276	157.724
OsNBLRR17-SiNBLRR94	GY-HKY	0.122088	0.593478	0.205716	5.06893e-81	2721	468	277.129	190.871
OsNBLRR180-SbNBLRR116	GY-HKY	0.506482	1.66793	0.30366	6.53569e-186	2718	1154	615.771	538.229
OsNBLRR182-SbNBLRR88	GY-HKY	0.339138	1.14967	0.294986	2.81181e-120	2664	892	473.78	418.22
OsNBLRR182-SiNBLRR168	GY-HKY	0.329496	0.882376	0.373419	1.17899e-68	2709	850	399.958	450.042
OsNBLRR183-SbNBLRR83	GY-HKY	0.657573	2.01297	0.326668	1.47353e-122	1512	718	365.143	352.857
OsNBLRR183-SiNBLRR162	GY-HKY	0.683815	1.64223	0.416395	3.14282e-65	1497	710	325.676	384.324
OsNBLRR186-SbNBLRR110	GY-HKY	0.55544	2.16141	0.25698	8.36836e-260	2649	1145	669.625	475.375
OsNBLRR186-SbNBLRR111	GY-HKY	0.47398	1.7321	0.273645	1.47765e-160	2136	858	462.305	395.695
OsNBLRR187-SbNBLRR110	GY-HKY	0.564468	2.19507	0.257152	6.49819e-274	2592	1149	673.659	475.341
OsNBLRR187-SbNBLRR111	GY-HKY	0.501673	1.4979	0.334917	1.14586e-107	2109	855	429.526	425.474
OsNBLRR188-SbNBLRR110	GY-HKY	0.538139	2.325	0.231458	0	2499	1087	653.24	433.76
OsNBLRR188-SbNBLRR111	GY-HKY	0.47329	2.66891	0.177335	0	2127	893	571.742	321.258
OsNBLRR189-SbNBLRR110	GY-HKY	0.51276	2.36693	0.216635	0	2619	1128	701.598	426.402
OsNBLRR189-SbNBLRR111	GY-HKY	0.4851	1.72926	0.280524	3.35672e-159	2136	872	463.417	408.583
OsNBLRR18-SbNBLRR46	GY-HKY	0.233048	0.623478	0.373787	3.00712e-48	2679	657	324.547	332.453
OsNBLRR18-SiNBLRR242	GY-HKY	0.239388	0.612203	0.391027	2.701e-44	2679	664	318.819	345.181
OsNBLRR192-SbNBLRR93	GY-HKY	0.265746	1.05451	0.252008	1.3423e-118	2496	739	439.238	299.762
OsNBLRR192-SbNBLRR94	GY-HKY	0.360373	1.41226	0.255175	3.12464e-177	2802	989	575.166	413.834
OsNBLRR192-SiNBLRR191	GY-HKY	0.232494	0.968767	0.23999	2.84527e-129	2907	792	476.999	315.001
OsNBLRR192-SiNBLRR192	GY-HKY	0.215362	0.891629	0.241538	1.11158e-117	2856	740	441.009	298.991
OsNBLRR193-SbNBLRR95	GY-HKY	0.393228	2.71913	0.144615	0	2274	906	642.676	263.324
OsNBLRR194-SbNBLRR92	GY-HKY	0.394784	1.06269	0.371496	2.81123e-82	2610	923	447.466	475.534
OsNBLRR194-SiNBLRR190	GY-HKY	0.439507	0.970237	0.452989	3.30969e-53	2595	953	402.737	550.263
OsNBLRR195-SbNBLRR93	GY-HKY	0.249329	1.14178	0.218369	3.10998e-142	2499	730	453.58	276.42
OsNBLRR195-SbNBLRR94	GY-HKY	0.361873	1.58935	0.227687	4.73145e-238	2970	1076	639.7	436.3
OsNBLRR195-SiNBLRR191	GY-HKY	0.226402	1.0163	0.222771	1.90368e-143	2907	787	484.017	302.983
OsNBLRR195-SiNBLRR192	GY-HKY	0.2056	0.918584	0.223823	1.12607e-127	2847	727	440.805	286.195
OsNBLRR196-SbNBLRR92	GY-HKY	0.444304	1.11663	0.397895	3.52342e-85	2829	1069	491.88	577.12
OsNBLRR196-SiNBLRR190	GY-HKY	0.46674	0.99648	0.468389	1.50368e-55	2832	1070	445.472	624.528
OsNBLRR197-SbNBLRR102	GY-HKY	0.274983	0.973481	0.282474	7.53099e-116	3045	879	483.784	395.216
OsNBLRR197-SbNBLRR103	GY-HKY	0.328833	1.09574	0.3001	1.00687e-125	3063	986	511.029	474.971
OsNBLRR197-SiNBLRR150	GY-HKY	0.272333	0.92822	0.293392	8.0284e-106	3057	866	458.561	407.439
OsNBLRR197-SiNBLRR206	GY-HKY	0.330377	0.98126	0.336687	3.69709e-93	2958	927	463.62	463.38
OsNBLRR197-SiNBLRR49	GY-HKY	0.265762	0.971391	0.27359	9.25955e-118	3033	858	480.885	377.115
OsNBLRR1-SiNBLRR91	GY-HKY	0.164854	0.630949	0.26128	2.48795e-68	2520	520	296.028	223.972
OsNBLRR201-SiNBLRR166	GY-HKY	0.447897	1.22115	0.366784	1.17359e-114	3060	1176	615.761	560.239
OsNBLRR201-SiNBLRR237	GY-HKY	0.468259	1.35417	0.34579	7.85379e-141	3132	1243	662.681	580.319
OsNBLRR202-SiNBLRR104	GY-HKY	0.300483	0.536979	0.559582	1.37282e-25	3927	1050	384.431	665.569
OsNBLRR203-SiNBLRR104	GY-HKY	0.302461	0.574852	0.526155	1.87326e-30	3663	992	387.454	604.546
OsNBLRR204-SiNBLRR122	GY-HKY	0.586268	1.83869	0.31885	4.85956e-181	2694	1183	617.836	565.164
OsNBLRR205-SiNBLRR122	GY-HKY	0.544809	1.69359	0.321688	1.5889e-177	2772	1199	606.787	592.213
OsNBLRR206-SbNBLRR102	GY-HKY	0.261291	0.821865	0.317925	2.9824e-87	3045	834	433.059	400.941
OsNBLRR206-SbNBLRR103	GY-HKY	0.315611	1.02857	0.306846	1.98402e-113	3036	948	486.028	461.972
OsNBLRR206-SiNBLRR150	GY-HKY	0.261678	0.780914	0.335092	5.55698e-78	3060	829	412.332	416.668
OsNBLRR206-SiNBLRR206	GY-HKY	0.314447	0.801361	0.392391	1.80868e-61	2961	873	407.916	465.084
OsNBLRR206-SiNBLRR49	GY-HKY	0.270108	0.787506	0.342991	1.13957e-75	3039	832	425.182	406.818
OsNBLRR208-SbNBLRR102	GY-HKY	0.254397	0.945609	0.269029	5.47733e-103	2607	729	391.48	337.52
OsNBLRR208-SbNBLRR103	GY-HKY	0.307519	1.20634	0.254919	2.18958e-133	2577	806	438.425	367.575
OsNBLRR208-SiNBLRR150	GY-HKY	0.276665	0.92686	0.298497	2.39768e-88	2610	741	369.202	371.798
OsNBLRR208-SiNBLRR206	GY-HKY	0.327065	0.945459	0.345933	1.13304e-72	2511	774	358.403	415.597
OsNBLRR208-SiNBLRR49	GY-HKY	0.279116	0.940334	0.296827	2.8071e-88	2589	734	380.462	353.538
OsNBLRR209-SbNBLRR102	GY-HKY	0.257772	0.802936	0.321037	1.65368e-84	3045	827	425.646	401.354
OsNBLRR209-SbNBLRR103	GY-HKY	0.313374	1.0239	0.306059	1.75232e-112	3033	941	489.606	451.394
OsNBLRR209-SiNBLRR150	GY-HKY	0.26296	0.757151	0.347302	3.50234e-72	3060	826	403.498	422.502
OsNBLRR209-SiNBLRR206	GY-HKY	0.309697	0.803893	0.385246	7.97121e-64	2961	871	404.487	466.513
OsNBLRR209-SiNBLRR49	GY-HKY	0.264723	0.755075	0.350591	3.49705e-70	3039	817	412.782	404.218
OsNBLRR20-SbNBLRR45	GY-HKY	0.607919	2.18224	0.278576	0	1608	810	440.221	369.779
OsNBLRR20-SiNBLRR243	GY-HKY	0.621187	2.16354	0.287116	0	1710	855	454.331	400.669
OsNBLRR210-SbNBLRR102	GY-HKY	0.295264	1.04085	0.283676	1.86438e-122	2985	908	498.721	409.279
OsNBLRR210-SbNBLRR103	GY-HKY	0.316863	1.32712	0.23876	7.45664e-184	2997	978	563.319	414.681
OsNBLRR210-SiNBLRR150	GY-HKY	0.306173	0.92649	0.330466	2.96477e-90	2994	894	442.536	451.464
OsNBLRR210-SiNBLRR206	GY-HKY	0.31733	1.1757	0.269908	1.05214e-138	2901	921	512.354	408.646
OsNBLRR210-SiNBLRR49	GY-HKY	0.297669	0.833662	0.357061	2.05218e-73	2976	859	423.676	435.324
OsNBLRR211-SbNBLRR102	GY-HKY	0.258765	0.995104	0.260038	7.52984e-117	2778	782	427.586	354.414
OsNBLRR211-SbNBLRR103	GY-HKY	0.299041	1.11533	0.268118	2.04491e-127	2772	850	447.592	402.408
OsNBLRR211-SiNBLRR150	GY-HKY	0.271315	0.857635	0.316353	1.41083e-80	2778	768	373.763	394.237
OsNBLRR211-SiNBLRR206	GY-HKY	0.295007	0.997444	0.295763	1.78264e-97	2676	790	407.364	382.636
OsNBLRR211-SiNBLRR49	GY-HKY	0.277005	0.858275	0.322746	7.51213e-78	2760	767	379.899	387.101
OsNBLRR213-SbNBLRR102	GY-HKY	0.261889	0.855051	0.306285	5.71279e-94	3039	839	441.849	397.151
OsNBLRR213-SbNBLRR103	GY-HKY	0.325476	1.09101	0.298324	3.53088e-124	3045	972	510.544	461.456
OsNBLRR213-SiNBLRR150	GY-HKY	0.266067	0.836049	0.318244	5.33454e-88	3060	847	426.977	420.023
OsNBLRR213-SiNBLRR206	GY-HKY	0.310581	0.88103	0.35252	3.53535e-79	2946	883	431.232	451.768
OsNBLRR213-SiNBLRR49	GY-HKY	0.263256	0.808618	0.325562	2.42564e-82	3033	824	428.082	395.918
OsNBLRR214-SbNBLRR102	GY-HKY	0.289193	1.02998	0.280776	1.91973e-124	3039	912	506.113	405.887
OsNBLRR214-SbNBLRR103	GY-HKY	0.310189	1.25016	0.248119	8.97264e-170	3048	976	556.645	419.355
OsNBLRR214-SiNBLRR150	GY-HKY	0.303875	0.869454	0.349501	4.94524e-81	3054	900	434.077	465.923
OsNBLRR214-SiNBLRR206	GY-HKY	0.311882	1.11597	0.279471	1.15018e-129	2955	921	508.474	412.526
OsNBLRR214-SiNBLRR49	GY-HKY	0.294276	0.812135	0.362348	1.72173e-71	3036	866	426.521	439.479
OsNBLRR216-SbNBLRR162	GY-HKY	0.24765	0.80943	0.305956	9.05126e-91	2964	809	451.108	357.892
OsNBLRR216-SbNBLRR27	GY-HKY	0.218511	0.880165	0.248261	2.31429e-80	1980	517	301.026	215.974
OsNBLRR216-SiNBLRR31	GY-HKY	0.249623	0.76755	0.325221	6.60306e-80	2973	801	431.22	369.78
OsNBLRR217-SbNBLRR162	GY-HKY	0.199024	0.777377	0.25602	1.18156e-104	2967	734	440.152	293.848
OsNBLRR217-SbNBLRR27	GY-HKY	0.170575	0.881248	0.193561	1.05435e-95	1977	464	292.509	171.491
OsNBLRR217-SiNBLRR31	GY-HKY	0.190837	0.76705	0.248793	2.5291e-104	2955	709	423.404	285.596
OsNBLRR218-SbNBLRR162	GY-HKY	0.225485	0.814902	0.276702	9.10136e-72	2130	554	320.725	233.275
OsNBLRR218-SbNBLRR27	GY-HKY	0.139365	0.832551	0.167396	1.09215e-55	1128	237	155.993	81.0073
OsNBLRR218-SiNBLRR31	GY-HKY	0.217832	0.777503	0.280169	5.27397e-68	2145	539	292.388	246.612
OsNBLRR220-SbNBLRR18	GY-HKY	0.540802	1.53885	0.351433	5.67316e-142	2853	1204	581.407	622.593
OsNBLRR220-SbNBLRR19	GY-HKY	0.53943	1.47031	0.366881	8.99847e-129	2871	1209	558.981	650.019
OsNBLRR220-SbNBLRR21	GY-HKY	0.566763	1.32945	0.426315	7.42861e-81	2556	1083	477.348	605.652
OsNBLRR220-SbNBLRR22	GY-HKY	0.583574	1.82173	0.320341	5.89306e-212	2949	1326	660.821	665.179
OsNBLRR223-SbNBLRR72	GY-HKY	0.42172	1.19874	0.351802	4.90019e-86	2358	847	425.588	421.412
OsNBLRR223-SbNBLRR73	GY-HKY	0.418983	0.994809	0.421169	9.1428e-56	2391	834	390.157	443.843
OsNBLRR224-SiNBLRR14	GY-HKY	0.410521	1.08309	0.379027	8.48512e-83	2787	985	446.761	538.239
OsNBLRR226-SiNBLRR61	GY-HKY	0.455492	1.12289	0.405643	7.3495e-107	3765	1412	663.185	748.815
OsNBLRR226-SiNBLRR62	GY-HKY	0.458533	1.12736	0.406733	5.51964e-106	3765	1410	664.542	745.458
OsNBLRR227-SbNBLRR14	GY-HKY	0.63619	2.20815	0.28811	0	2610	1336	682.761	653.239
OsNBLRR227-SiNBLRR241	GY-HKY	0.620401	2.32814	0.266479	0	2613	1320	683.104	636.896
OsNBLRR228-SiNBLRR61	GY-HKY	0.471391	1.16049	0.406201	1.39426e-111	3819	1460	679.621	780.379
OsNBLRR228-SiNBLRR62	GY-HKY	0.467917	1.2162	0.384737	2.00039e-127	3816	1463	704.426	758.574
OsNBLRR22-SbNBLRR49	GY-HKY	0.146572	0.596426	0.24575	1.36019e-74	2739	535	327.593	207.407
OsNBLRR233-SbNBLRR163	GY-HKY	0.371488	1.10809	0.335252	5.37131e-155	4140	1436	733.465	702.535
OsNBLRR233-SbNBLRR164	GY-HKY	0.371554	1.19838	0.310048	2.89596e-177	3978	1398	743.56	654.44
OsNBLRR233-SbNBLRR165	GY-HKY	0.369681	1.11236	0.33234	2.2763e-158	4152	1442	744.934	697.066
OsNBLRR233-SbNBLRR166	GY-HKY	0.374012	1.04579	0.357635	2.31052e-134	4140	1428	704.698	723.302
OsNBLRR233-SbNBLRR167	GY-HKY	0.380068	1.04825	0.362572	8.89304e-132	4146	1437	706.831	730.169
OsNBLRR233-SiNBLRR27	GY-HKY	0.410663	1.11251	0.369133	5.85408e-141	4239	1539	768.456	770.544
OsNBLRR234-SbNBLRR163	GY-HKY	0.371136	1.10226	0.336704	5.3869e-156	4200	1458	744.967	713.033
OsNBLRR234-SbNBLRR164	GY-HKY	0.366702	1.18263	0.310073	2.03013e-177	4023	1403	741.096	661.904
OsNBLRR234-SbNBLRR165	GY-HKY	0.365768	1.08219	0.337988	5.81925e-153	4212	1451	739.951	711.049
OsNBLRR234-SbNBLRR166	GY-HKY	0.372065	1.03898	0.358108	2.91222e-135	4200	1445	711.53	733.47
OsNBLRR234-SbNBLRR167	GY-HKY	0.374902	1.02048	0.367379	2.86379e-128	4206	1445	705.261	739.739
OsNBLRR234-SiNBLRR27	GY-HKY	0.408995	1.11785	0.365875	2.37481e-144	4290	1553	771.699	781.301
OsNBLRR238-SiNBLRR60	GY-HKY	0.303197	1.04664	0.289687	5.23349e-109	2694	831	467.707	363.293
OsNBLRR239-SbNBLRR156	GY-HKY	0.160327	0.576089	0.278303	3.51916e-65	2835	559	311.554	247.446
OsNBLRR23-SbNBLRR147	GY-HKY	0.416625	1.04121	0.400137	1.92124e-100	3783	1349	604.769	744.231
OsNBLRR23-SbNBLRR50	GY-HKY	0.36172	0.923676	0.39161	1.26632e-100	4065	1347	623.879	723.121
OsNBLRR23-SiNBLRR1	GY-HKY	0.358958	0.92749	0.387021	2.69545e-104	4095	1357	631.616	725.384
OsNBLRR23-SiNBLRR2	GY-HKY	0.359119	0.932649	0.385052	3.3909e-105	4086	1352	628.168	723.832
OsNBLRR240-SbNBLRR87	GY-HKY	0.508695	2.46034	0.206758	0	2058	904	559.356	344.644
OsNBLRR240-SiNBLRR56	GY-HKY	0.157126	0.701274	0.224058	3.42649e-71	2100	433	258.01	174.99
OsNBLRR241-SbNBLRR158	GY-HKY	0.0330304	0.775884	0.0425714	3.3397e-115	1827	244	218.126	25.8741
OsNBLRR241-SiNBLRR63	GY-HKY	0.0398486	0.617502	0.0645319	6.16711e-98	1827	244	205.88	38.1197
OsNBLRR25-SbNBLRR159	GY-HKY	0.360885	1.06393	0.339199	3.36022e-103	2931	993	473.116	519.884
OsNBLRR25-SiNBLRR6	GY-HKY	0.347953	1.34956	0.257826	2.94967e-169	2808	970	541.549	428.451
OsNBLRR25-SiNBLRR7	GY-HKY	0.353848	1.09212	0.324	2.56264e-116	3060	1030	505.742	524.258
OsNBLRR27-SbNBLRR98	GY-HKY	0.249908	0.908269	0.275147	2.15199e-48	1275	350	198.226	151.774
OsNBLRR27-SiNBLRR196	GY-HKY	0.27401	0.7461	0.367256	9.62499e-53	2403	663	325.947	337.053
OsNBLRR27-SiNBLRR197	GY-HKY	0.27895	0.828537	0.336677	3.70538e-66	2379	682	358.037	323.963
OsNBLRR27-SiNBLRR198	GY-HKY	0.299409	0.841779	0.355686	3.44088e-63	2424	718	367.562	350.438
OsNBLRR27-SiNBLRR200	GY-HKY	0.312749	0.882184	0.354517	8.48077e-63	2253	693	350.434	342.566
OsNBLRR27-SiNBLRR201	GY-HKY	0.283062	0.859155	0.329466	5.07755e-71	2391	697	368.167	328.833
OsNBLRR27-SiNBLRR205	GY-HKY	0.28198	0.674361	0.418144	5.00855e-39	2379	652	302.66	349.34
OsNBLRR29-SbNBLRR198	GY-HKY	0.149418	0.727072	0.205506	3.39215e-121	3216	675	439.062	235.938
OsNBLRR29-SiNBLRR85	GY-HKY	0.133031	0.634891	0.209534	2.01963e-105	3225	620	397.876	222.124
OsNBLRR2-SiNBLRR91	GY-HKY	0.157983	0.632274	0.249865	2.46939e-71	2514	514	301.065	212.935
OsNBLRR31-SiNBLRR9	GY-HKY	0.222021	0.575678	0.385669	1.59389e-60	3852	907	447.987	459.013
OsNBLRR34-SbNBLRR14	GY-HKY	0.106408	1.07379	0.0990955	7.15239e-169	2727	446	276.907	169.093
OsNBLRR34-SiNBLRR241	GY-HKY	0.0934008	0.802391	0.116403	1.73474e-116	2733	381	214.054	166.946
OsNBLRR35-SbNBLRR13	GY-HKY	0.340009	1.218	0.279153	2.38427e-131	2649	888	505.048	382.952
OsNBLRR35-SiNBLRR240	GY-HKY	0.368316	1.24208	0.296531	3.33173e-116	2415	845	462.873	382.127
OsNBLRR37-SbNBLRR7	GY-HKY	0.165077	0.559088	0.295261	5.57461e-70	3243	660	370.872	289.128
OsNBLRR37-SiNBLRR234	GY-HKY	0.147038	0.535308	0.27468	4.2656e-72	3246	618	356.969	261.031
OsNBLRR38-SbNBLRR6	GY-HKY	0.239128	0.91965	0.260021	2.98681e-146	3723	1012	594.678	417.322
OsNBLRR38-SiNBLRR233	GY-HKY	0.231238	0.91873	0.251694	7.92744e-149	3702	987	591.041	395.959
OsNBLRR39-SbNBLRR4	GY-HKY	0.221109	0.809271	0.27322	6.87817e-73	2253	561	304.881	256.119
OsNBLRR39-SiNBLRR232	GY-HKY	0.19756	0.725785	0.272202	7.13858e-91	3051	715	400.699	314.301
OsNBLRR3-SbNBLRR40	GY-HKY	0.192201	0.729581	0.26344	4.51308e-121	3813	906	538.194	367.806
OsNBLRR3-SiNBLRR89	GY-HKY	0.183266	0.651718	0.281205	1.49291e-101	3822	858	499.531	358.469
OsNBLRR40-SbNBLRR5	GY-HKY	0.307283	1.73666	0.17694	0	3270	1110	736.721	373.279
OsNBLRR43-SiNBLRR226	GY-HKY	0.420698	1.58136	0.266035	1.11195e-199	3084	1162	706.751	455.249
OsNBLRR44-SbNBLRR1	GY-HKY	0.345351	1.07846	0.320225	3.42985e-108	2844	941	508.272	432.728
OsNBLRR44-SbNBLRR2	GY-HKY	0.306519	0.887428	0.345401	1.47283e-82	2853	871	456.63	414.37
OsNBLRR44-SiNBLRR207	GY-HKY	0.319111	0.971078	0.328615	7.88257e-96	2835	901	482.725	418.275
OsNBLRR44-SiNBLRR208	GY-HKY	0.311778	0.965318	0.322979	8.26137e-98	2859	897	483.395	413.605
OsNBLRR44-SiNBLRR227	GY-HKY	0.297401	0.928713	0.32023	4.53854e-95	2853	871	473.738	397.262
OsNBLRR44-SiNBLRR228	GY-HKY	0.305247	0.891819	0.342275	1.76141e-84	2859	875	456.546	418.454
OsNBLRR44-SiNBLRR229	GY-HKY	0.292656	0.893074	0.327695	1.46575e-60	1899	574	307.478	266.522
OsNBLRR44-SiNBLRR230	GY-HKY	0.319439	0.898555	0.355503	9.82876e-81	2859	890	461.226	428.774
OsNBLRR44-SiNBLRR231	GY-HKY	0.311936	0.861288	0.362174	1.64073e-75	2850	874	445.217	428.783
OsNBLRR45-SiNBLRR238	GY-HKY	0.73301	1.84923	0.396386	1.4467e-226	2475	1369	605.534	763.466
OsNBLRR45-SiNBLRR239	GY-HKY	0.735693	1.8405	0.399725	5.37032e-198	2487	1356	597.062	758.938
OsNBLRR45-SiNBLRR57	GY-HKY	0.72372	1.91504	0.377914	0	2463	1334	592.454	741.546
OsNBLRR46-SbNBLRR182	GY-HKY	0.301682	0.552994	0.545543	2.7779e-27	3642	991	386.223	604.777
OsNBLRR46-SbNBLRR185	GY-HKY	0.284338	0.547611	0.519233	4.12626e-29	3471	911	371.709	539.291
OsNBLRR46-SiNBLRR15	GY-HKY	0.302999	0.471471	0.642667	5.83623e-15	3864	1016	366.593	649.407
OsNBLRR46-SiNBLRR16	GY-HKY	0.267584	0.508077	0.526659	4.09725e-22	2952	733	289.603	443.397
OsNBLRR46-SiNBLRR17	GY-HKY	0.273082	0.390204	0.699844	5.23886e-09	3810	908	314.148	593.852
OsNBLRR46-SiNBLRR18	GY-HKY	0.267967	0.428271	0.625696	1.02653e-14	3789	915	334.349	580.651
OsNBLRR46-SiNBLRR19	GY-HKY	0.275357	0.449809	0.612164	5.35991e-16	3603	891	334.26	556.74
OsNBLRR46-SiNBLRR44	GY-HKY	0.243029	0.437492	0.555506	2.45111e-17	2937	679	269.529	409.471
OsNBLRR46-SiNBLRR45	GY-HKY	0.24019	0.480248	0.500136	7.29669e-27	3306	768	324.412	443.588
OsNBLRR46-SiNBLRR46	GY-HKY	0.283017	0.46268	0.611691	1.44201e-17	3906	984	373.793	610.207
OsNBLRR46-SiNBLRR47	GY-HKY	0.265154	0.465638	0.569444	3.21473e-17	2982	731	284.856	446.144
OsNBLRR47-SbNBLRR182	GY-HKY	0.313631	0.573831	0.546556	9.96731e-28	3636	1013	394.964	618.036
OsNBLRR47-SbNBLRR185	GY-HKY	0.284694	0.572178	0.497561	4.47929e-34	3489	923	390.087	532.913
OsNBLRR47-SiNBLRR15	GY-HKY	0.269919	0.421259	0.640743	2.58665e-13	3798	912	327.473	584.527
OsNBLRR47-SiNBLRR16	GY-HKY	0.281951	0.510578	0.552218	7.08167e-20	2961	757	289.082	467.918
OsNBLRR47-SiNBLRR17	GY-HKY	0.271993	0.390274	0.696928	5.31528e-09	3795	902	309.398	592.602
OsNBLRR47-SiNBLRR18	GY-HKY	0.272821	0.395643	0.689563	1.64605e-09	3783	903	315.646	587.354
OsNBLRR47-SiNBLRR19	GY-HKY	0.274229	0.429426	0.638594	3.9399e-13	3597	878	320.61	557.39
OsNBLRR47-SiNBLRR44	GY-HKY	0.234427	0.432861	0.541575	1.87621e-18	2952	667	273.623	393.377
OsNBLRR47-SiNBLRR45	GY-HKY	0.244954	0.472548	0.518368	2.50856e-24	3297	770	323.519	446.481
OsNBLRR47-SiNBLRR46	GY-HKY	0.278616	0.459238	0.606692	6.28831e-18	3873	964	370.242	593.758
OsNBLRR47-SiNBLRR47	GY-HKY	0.245157	0.446876	0.548602	2.90367e-18	2961	688	275.68	412.32
OsNBLRR48-SbNBLRR182	GY-HKY	0.209719	0.562756	0.372664	1.12501e-33	2121	475	216.649	258.351
OsNBLRR48-SbNBLRR185	GY-HKY	0.212318	0.588719	0.360645	4.62436e-37	2130	485	226.797	258.203
OsNBLRR48-SiNBLRR15	GY-HKY	0.225945	0.404237	0.558943	1.03408e-11	2214	474	174.154	299.846
OsNBLRR48-SiNBLRR16	GY-HKY	0.236152	0.420507	0.561589	8.3138e-12	2199	488	176.517	311.483
OsNBLRR48-SiNBLRR17	GY-HKY	0.231933	0.378139	0.613353	1.63109e-08	2214	475	167.505	307.495
OsNBLRR48-SiNBLRR18	GY-HKY	0.227894	0.399622	0.570274	6.73519e-11	2205	475	173.993	301.007
OsNBLRR48-SiNBLRR19	GY-HKY	0.240346	0.425068	0.565431	4.52086e-12	2214	499	188.948	310.052
OsNBLRR48-SiNBLRR44	GY-HKY	0.259076	0.613013	0.422628	5.19154e-31	2184	557	235.491	321.509
OsNBLRR48-SiNBLRR45	GY-HKY	0.204023	0.440399	0.463269	1.68739e-19	2214	461	192.565	268.435
OsNBLRR48-SiNBLRR46	GY-HKY	0.210733	0.435768	0.483591	1.65571e-17	2199	463	185.529	277.471
OsNBLRR48-SiNBLRR47	GY-HKY	0.26882	0.577204	0.465727	3.47168e-24	2184	557	225.944	331.056
OsNBLRR4-SbNBLRR175	GY-HKY	0.401956	1.26143	0.318651	1.47873e-106	2277	844	462.283	381.717
OsNBLRR4-SiNBLRR87	GY-HKY	0.230213	0.866164	0.265784	3.0343e-87	2295	620	357.951	262.049
OsNBLRR51-SbNBLRR115	GY-HKY	0.468167	1.28192	0.365208	3.15068e-112	2886	1129	522.934	606.066
OsNBLRR55-SiNBLRR127	GY-HKY	0.228182	0.8151	0.279944	5.85236e-105	3231	830	453.124	376.876
OsNBLRR59-SbNBLRR118	GY-HKY	0.181699	0.699294	0.259832	2.96728e-87	2868	648	377.873	270.127
OsNBLRR59-SbNBLRR26	GY-HKY	0.483394	2.0029	0.241347	1.02788e-289	2811	1182	702.261	479.739
OsNBLRR59-SiNBLRR129	GY-HKY	0.186331	0.616597	0.302192	3.65295e-60	2559	569	309.543	259.457
OsNBLRR5-SbNBLRR175	GY-HKY	0.438445	2.79669	0.156773	0	2319	968	644.649	323.351
OsNBLRR5-SiNBLRR87	GY-HKY	0.26121	2.01977	0.129326	0	2847	927	676.095	250.905
OsNBLRR60-SbNBLRR119	GY-HKY	0.171695	0.634301	0.270684	7.16604e-70	2625	561	325.753	235.247
OsNBLRR60-SiNBLRR130	GY-HKY	0.154018	0.649234	0.23723	3.73353e-81	2664	545	332.229	212.771
OsNBLRR61-SbNBLRR180	GY-HKY	0.473367	0.978847	0.483596	3.0619e-74	4077	1547	676.41	870.59
OsNBLRR61-SbNBLRR181	GY-HKY	0.521339	1.06976	0.48734	1.03377e-80	4065	1646	702.505	943.495
OsNBLRR61-SiNBLRR135	GY-HKY	0.419171	0.780353	0.537155	2.81844e-54	4872	1672	706.626	965.374
OsNBLRR62-SbNBLRR180	GY-HKY	0.40872	0.883941	0.462384	1.51093e-72	4089	1419	621.082	797.918
OsNBLRR62-SbNBLRR181	GY-HKY	0.442572	0.882359	0.501578	1.65778e-59	4014	1450	594.295	855.705
OsNBLRR62-SiNBLRR135	GY-HKY	0.333475	0.642403	0.519105	7.83049e-48	4788	1416	615.521	800.479
OsNBLRR64-SbNBLRR1	GY-HKY	0.389664	1.04274	0.373694	1.39346e-96	3141	1106	539.108	566.892
OsNBLRR64-SbNBLRR2	GY-HKY	0.350689	1.06428	0.329508	9.46279e-116	3150	1055	537.14	517.86
OsNBLRR64-SiNBLRR207	GY-HKY	0.365457	1.01243	0.36097	4.90636e-97	3129	1058	529.674	528.326
OsNBLRR64-SiNBLRR208	GY-HKY	0.371606	1.02724	0.361752	9.3555e-100	3192	1088	537.327	550.673
OsNBLRR64-SiNBLRR227	GY-HKY	0.357663	1.03171	0.346671	1.27121e-104	3153	1058	525.065	532.935
OsNBLRR64-SiNBLRR228	GY-HKY	0.362074	0.957465	0.378158	1.0422e-86	3180	1057	514.096	542.904
OsNBLRR64-SiNBLRR229	GY-HKY	0.367905	1.01311	0.363145	7.67681e-64	2082	700	342.396	357.604
OsNBLRR64-SiNBLRR230	GY-HKY	0.372885	0.984817	0.378634	1.11507e-88	3183	1075	523.968	551.032
OsNBLRR64-SiNBLRR231	GY-HKY	0.38229	0.948995	0.402837	3.93905e-79	3252	1105	511.756	593.244
OsNBLRR67-SbNBLRR170	GY-HKY	0.30819	0.648998	0.474871	1.488e-40	3345	949	399.571	549.429
OsNBLRR67-SbNBLRR171	GY-HKY	0.300067	0.65833	0.455799	1.5315e-44	3336	936	406.3	529.7
OsNBLRR67-SbNBLRR172	GY-HKY	0.286933	0.699199	0.410374	1.61071e-53	3129	871	391.75	479.25
OsNBLRR67-SbNBLRR68	GY-HKY	0.35083	0.680631	0.515448	1.1015e-36	3450	1055	425.241	629.759
OsNBLRR67-SbNBLRR69	GY-HKY	0.353584	0.738815	0.478583	2.01596e-46	3441	1071	445.318	625.682
OsNBLRR67-SbNBLRR70	GY-HKY	0.309333	0.645459	0.479245	6.50888e-41	3447	979	412.502	566.498
OsNBLRR67-SbNBLRR71	GY-HKY	0.317924	0.626971	0.507079	9.15707e-35	3426	981	398.241	582.759
OsNBLRR69-SiNBLRR51	GY-HKY	0.359139	0.99508	0.360915	4.10631e-75	2502	828	413.402	414.598
OsNBLRR70-SiNBLRR51	GY-HKY	0.347097	1.02476	0.33871	8.65002e-80	2388	778	389.036	388.964
OsNBLRR71-SiNBLRR51	GY-HKY	0.355664	0.97196	0.365925	2.34229e-72	2499	820	408.068	411.932
OsNBLRR72-SbNBLRR155	GY-HKY	0.431114	0.915998	0.470649	2.76244e-72	4245	1484	636.215	847.785
OsNBLRR72-SbNBLRR91	GY-HKY	0.422261	0.965252	0.437462	1.59639e-56	2697	948	410.962	537.038
OsNBLRR72-SiNBLRR134	GY-HKY	0.189686	0.288458	0.657587	2.59495e-09	4107	734	267.768	466.232
OsNBLRR72-SiNBLRR210	GY-HKY	0.384869	0.739602	0.520373	5.10463e-46	4173	1334	552.01	781.99
OsNBLRR72-SiNBLRR58	GY-HKY	0.407999	0.783541	0.520712	3.23855e-48	4191	1383	571.2	811.8
OsNBLRR73-SbNBLRR173	GY-HKY	0.656745	2.11257	0.310874	0	2805	1481	737.69	743.31
OsNBLRR74-SbNBLRR162	GY-HKY	0.221315	0.679692	0.325611	4.95919e-71	2961	737	390.528	346.472
OsNBLRR74-SbNBLRR27	GY-HKY	0.174316	0.717793	0.242849	1.73973e-66	1992	445	260.914	184.086
OsNBLRR74-SiNBLRR31	GY-HKY	0.21412	0.705408	0.303541	1.2425e-78	2949	725	397.247	327.753
OsNBLRR75-SbNBLRR179	GY-HKY	0.142215	0.516917	0.275122	4.88603e-72	3327	618	357.08	260.92
OsNBLRR75-SiNBLRR48	GY-HKY	0.130691	0.480279	0.272116	1.13429e-68	3357	587	334.068	252.932
OsNBLRR77-SbNBLRR183	GY-HKY	0.509539	1.60651	0.317172	1.07872e-93	1464	625	334.084	290.916
OsNBLRR77-SbNBLRR184	GY-HKY	0.494509	1.70689	0.289713	7.0562e-209	2982	1233	680.879	552.121
OsNBLRR77-SiNBLRR21	GY-HKY	0.451783	2.46119	0.183563	0	2907	1204	787.336	416.664
OsNBLRR77-SiNBLRR75	GY-HKY	0.445782	2.00648	0.222171	0	2910	1168	700.042	467.958
OsNBLRR77-SiNBLRR76	GY-HKY	0.437761	2.28635	0.191467	0	2607	1038	678.005	359.995
OsNBLRR78-SiNBLRR74	GY-HKY	0.168968	0.596004	0.283502	2.9863e-60	2505	523	302.687	220.313
OsNBLRR79-SiNBLRR10	GY-HKY	0.358678	0.707531	0.506943	1.38452e-31	2712	851	342.756	508.244
OsNBLRR79-SiNBLRR11	GY-HKY	0.348689	0.685572	0.508611	3.56363e-29	2583	793	324.831	468.169
OsNBLRR79-SiNBLRR22	GY-HKY	0.336963	0.764457	0.440787	6.26346e-42	2460	762	338.921	423.079
OsNBLRR79-SiNBLRR24	GY-HKY	0.347325	0.723954	0.47976	7.57981e-37	2718	845	350.185	494.815
OsNBLRR80-SiNBLRR10	GY-HKY	0.319272	0.729701	0.437538	6.05974e-35	2106	632	273.177	358.823
OsNBLRR80-SiNBLRR11	GY-HKY	0.31894	0.706139	0.451667	2.4192e-30	1992	593	253.111	339.889
OsNBLRR80-SiNBLRR22	GY-HKY	0.310452	0.80011	0.388012	5.54004e-42	1878	567	259.394	307.606
OsNBLRR80-SiNBLRR24	GY-HKY	0.311684	0.704233	0.442586	2.88463e-33	2130	627	265.104	361.896
OsNBLRR81-SiNBLRR141	GY-HKY	0.291954	0.597993	0.488223	3.517e-31	2889	794	331.896	462.104
OsNBLRR81-SiNBLRR5	GY-HKY	0.302602	0.626459	0.483035	1.1441e-35	3102	873	367.688	505.312
OsNBLRR82-SbNBLRR15	GY-HKY	0.356472	1.17576	0.303185	7.72849e-123	2778	946	497.318	448.682
OsNBLRR82-SbNBLRR56	GY-HKY	0.344028	1.03531	0.332296	3.0514e-97	2766	913	458.514	454.486
OsNBLRR83-SbNBLRR15	GY-HKY	0.362694	1.1213	0.323457	4.44165e-105	2655	909	464.017	444.983
OsNBLRR83-SbNBLRR56	GY-HKY	0.33203	1.1079	0.299693	1.17357e-113	2652	875	456.318	418.682
OsNBLRR85-SiNBLRR9	GY-HKY	0.615766	2.10632	0.292341	0	3597	1728	938.244	789.756
OsNBLRR87-SiNBLRR78	GY-HKY	0.186206	0.698861	0.266441	1.21497e-103	3513	799	468.303	330.697
OsNBLRR88-SbNBLRR188	GY-HKY	0.439155	1.10596	0.39708	1.54349e-171	5931	2193	1045.5	1147.5
OsNBLRR88-SbNBLRR189	GY-HKY	0.432519	1.00473	0.430484	1.40544e-125	5508	1997	891.38	1105.62
OsNBLRR8-SbNBLRR186	GY-HKY	0.359734	1.36045	0.264422	2.17215e-144	2499	869	503.71	365.29
OsNBLRR90-SbNBLRR192	GY-HKY	0.211291	0.733717	0.287973	1.97612e-64	2226	543	310.781	232.219
OsNBLRR90-SbNBLRR193	GY-HKY	0.226642	0.668246	0.339159	5.07104e-49	2226	547	296.613	250.387
OsNBLRR90-SbNBLRR194	GY-HKY	0.217902	0.740141	0.294406	6.85498e-64	2232	555	301.732	253.268
OsNBLRR90-SbNBLRR195	GY-HKY	0.22055	0.701994	0.314177	2.44248e-56	2232	549	295.557	253.443
OsNBLRR90-SbNBLRR196	GY-HKY	0.210147	0.692681	0.303382	3.32978e-58	2232	536	288.614	247.386
OsNBLRR90-SiNBLRR79	GY-HKY	0.228627	0.660294	0.34625	1.94229e-47	2232	550	285.678	264.322
OsNBLRR90-SiNBLRR80	GY-HKY	0.197962	0.705145	0.280739	2.80239e-64	2232	525	297.552	227.448
OsNBLRR90-SiNBLRR82	GY-HKY	0.203943	0.690203	0.295482	8.96782e-60	2232	529	297.408	231.592
OsNBLRR92-SbNBLRR17	GY-HKY	0.147551	0.753663	0.195778	3.63078e-110	2679	568	363.098	204.902
OsNBLRR92-SiNBLRR20	GY-HKY	0.135543	0.705708	0.192066	8.20486e-105	2718	545	355.847	189.153
OsNBLRR93-SbNBLRR25	GY-HKY	0.34796	0.904991	0.38449	2.46422e-96	3864	1248	588.129	659.871
OsNBLRR93-SiNBLRR23	GY-HKY	0.331453	0.913192	0.362961	1.95423e-80	2943	928	451.741	476.259
OsNBLRR94-SbNBLRR16	GY-HKY	0.458104	2.2182	0.206521	0	2499	1018	631.363	386.637
OsNBLRR95-SbNBLRR32	GY-HKY	0.198847	0.620441	0.320492	3.53771e-74	3336	771	412.315	358.685
OsNBLRR95-SiNBLRR38	GY-HKY	0.208329	0.553193	0.376594	1.92863e-53	3339	760	382.402	377.598
OsNBLRR96-SbNBLRR33	GY-HKY	0.192019	0.689626	0.27844	3.83006e-89	3201	733	408.697	324.303
OsNBLRR96-SiNBLRR39	GY-HKY	0.177234	0.626565	0.282867	1.81132e-80	3213	694	382.943	311.057
OsNBLRR97-SbNBLRR146	GY-HKY	0.297142	0.936991	0.317124	2.26003e-86	2661	788	405.202	382.798
OsNBLRR97-SbNBLRR34	GY-HKY	0.546258	2.31748	0.235712	0	2604	1136	669.138	466.862
OsNBLRR97-SbNBLRR55	GY-HKY	0.457198	1.92801	0.237135	1.5942e-242	2610	1043	619.847	423.153
OsNBLRR97-SiNBLRR53	GY-HKY	0.250289	0.944787	0.264915	5.50574e-78	2010	544	305.309	238.691
OsNBLRR98-SiNBLRR125	GY-HKY	0.644415	2.04033	0.315839	0	3225	1582	822.227	759.773
OsNBLRR99-SiNBLRR125	GY-HKY	0.707802	1.88173	0.376144	1.04265e-220	2418	1298	607.951	690.049
SbNBLRR101-SiNBLRR176	GY-HKY	0.24155	0.591892	0.408099	6.80982e-51	3483	855	400.732	454.268
SbNBLRR101-SiNBLRR212	GY-HKY	0.24452	0.612276	0.399362	8.94623e-55	3507	871	410.848	460.152
SbNBLRR101-SiNBLRR215	GY-HKY	0.242411	0.591933	0.409524	2.36846e-51	3522	865	401.004	463.996
SbNBLRR101-SiNBLRR216	GY-HKY	0.240748	0.630584	0.381785	1.09274e-60	3522	876	421.785	454.215
SbNBLRR102-SiNBLRR150	GY-HKY	0.190721	0.537724	0.354681	1.96279e-49	3048	647	305.23	341.77
SbNBLRR102-SiNBLRR49	GY-HKY	0.198644	0.534998	0.371298	2.38765e-46	3027	656	313.217	342.783
SbNBLRR103-SiNBLRR206	GY-HKY	0.182889	0.484298	0.377637	1.19623e-39	2967	597	276.005	320.995
SbNBLRR104-SiNBLRR169	GY-HKY	0.556492	1.31523	0.423114	4.65463e-57	1782	748	350.607	397.393
SbNBLRR104-SiNBLRR209	GY-HKY	0.575823	1.30024	0.442858	1.33196e-61	2073	892	395.062	496.938
SbNBLRR104-SiNBLRR217	GY-HKY	0.578759	1.45613	0.397465	1.49914e-120	3096	1332	622.09	709.91
SbNBLRR105-SiNBLRR218	GY-HKY	0.281656	0.806493	0.349235	1.56427e-72	2937	830	389.423	440.577
SbNBLRR106-SiNBLRR218	GY-HKY	0.284456	0.815902	0.348639	1.18264e-73	2934	835	391.648	443.352
SbNBLRR107-SiNBLRR169	GY-HKY	0.464978	1.26177	0.368513	1.31225e-68	1779	694	349.548	344.452
SbNBLRR107-SiNBLRR209	GY-HKY	0.509377	1.1594	0.439347	2.8023e-55	2052	826	376.175	449.825
SbNBLRR107-SiNBLRR217	GY-HKY	0.485585	1.47131	0.330035	7.4102e-151	2946	1182	600.429	581.571
SbNBLRR108-SiNBLRR218	GY-HKY	0.160804	0.628261	0.25595	3.84969e-82	2994	613	338.297	274.703
SbNBLRR109-SiNBLRR12	GY-HKY	0.221115	0.369056	0.599137	4.42786e-15	3798	798	310.321	487.679
SbNBLRR109-SiNBLRR142	GY-HKY	0.196915	0.365544	0.538691	6.77511e-20	3768	741	301.418	439.582
SbNBLRR109-SiNBLRR153	GY-HKY	0.20436	0.387895	0.526842	3.81015e-22	3747	767	319.354	447.646
SbNBLRR109-SiNBLRR170	GY-HKY	0.197697	0.369845	0.53454	1.49579e-20	3807	754	304.365	449.635
SbNBLRR109-SiNBLRR174	GY-HKY	0.26072	0.402999	0.64695	4.69771e-09	2523	593	225.022	367.978
SbNBLRR109-SiNBLRR175	GY-HKY	0.194969	0.376051	0.518463	1.25391e-22	3795	750	315.748	434.252
SbNBLRR109-SiNBLRR184	GY-HKY	0.211536	0.378809	0.558423	1.14786e-18	3729	770	314.747	455.253
SbNBLRR109-SiNBLRR185	GY-HKY	0.194667	0.381233	0.510624	6.84266e-24	3786	752	318.332	433.668
SbNBLRR10-SiNBLRR176	GY-HKY	0.319959	1.03177	0.310107	1.5917e-134	3555	1133	589.351	543.649
SbNBLRR10-SiNBLRR212	GY-HKY	0.318976	0.969072	0.329156	6.24433e-116	3543	1107	559.183	547.817
SbNBLRR10-SiNBLRR215	GY-HKY	0.318022	0.942048	0.337585	1.42187e-109	3558	1106	552.884	553.116
SbNBLRR10-SiNBLRR216	GY-HKY	0.316134	0.990192	0.319265	4.37808e-124	3561	1115	573.044	541.956
SbNBLRR110-SiNBLRR86	GY-HKY	0.470667	1.73285	0.271615	1.64592e-200	2646	1080	625.811	454.189
SbNBLRR111-SiNBLRR86	GY-HKY	0.477659	1.58178	0.301976	2.48011e-133	2130	863	456.883	406.117
SbNBLRR112-SiNBLRR173	GY-HKY	0.28292	0.941809	0.300401	2.88668e-105	2934	871	465.045	405.955
SbNBLRR112-SiNBLRR224	GY-HKY	0.313007	0.882644	0.354624	4.80213e-55	1914	599	299.225	299.775
SbNBLRR112-SiNBLRR225	GY-HKY	0.290091	0.866068	0.334951	1.03922e-87	3069	899	455.874	443.126
SbNBLRR113-SiNBLRR120	GY-HKY	0.106906	0.370173	0.288801	8.70969e-44	3015	428	226.25	201.75
SbNBLRR114-SiNBLRR121	GY-HKY	0.195647	0.370897	0.527498	1.22485e-19	3519	694	274.097	419.903
SbNBLRR118-SiNBLRR129	GY-HKY	0.090818	0.241464	0.376114	5.47264e-17	2262	260	131.226	128.774
SbNBLRR119-SiNBLRR130	GY-HKY	0.137495	0.37445	0.367192	1.13805e-30	2703	441	225.344	215.656
SbNBLRR11-SiNBLRR202	GY-HKY	0.231175	0.707732	0.326642	3.4035e-65	2787	687	340.095	346.905
SbNBLRR120-SiNBLRR132	GY-HKY	0.0843337	0.308461	0.273401	7.90539e-38	2832	346	200.882	145.118
SbNBLRR121-SiNBLRR133	GY-HKY	0.0835402	0.28729	0.290787	3.65646e-33	2706	333	200.492	132.508
SbNBLRR122-SiNBLRR136	GY-HKY	0.188364	0.421772	0.4466	1.83269e-42	4641	935	432.612	502.388
SbNBLRR123-SiNBLRR137	GY-HKY	0.311261	0.671291	0.463676	1.69963e-54	4095	1180	527.414	652.586
SbNBLRR123-SiNBLRR138	GY-HKY	0.317993	0.708947	0.448542	5.59504e-64	4233	1249	573.163	675.837
SbNBLRR125-SiNBLRR152	GY-HKY	0.609034	2.26319	0.269104	0	2316	1155	617.825	537.175
SbNBLRR125-SiNBLRR84	GY-HKY	0.61249	2.22595	0.275159	0	2373	1192	637.26	554.74
SbNBLRR126-SiNBLRR100	GY-HKY	0.193851	0.331075	0.585521	7.1649e-08	1893	359	138.728	220.272
SbNBLRR12-SiNBLRR88	GY-HKY	0.299563	1.60903	0.186176	1.20379e-230	2715	889	582.701	306.299
SbNBLRR130-SiNBLRR176	GY-HKY	0.331882	0.915535	0.362501	1.5603e-96	3546	1112	563.24	548.76
SbNBLRR130-SiNBLRR212	GY-HKY	0.361358	0.949717	0.38049	1.40577e-98	3744	1231	596.705	634.295
SbNBLRR130-SiNBLRR215	GY-HKY	0.322038	0.857643	0.375492	2.08254e-85	3537	1078	538.465	539.535
SbNBLRR130-SiNBLRR216	GY-HKY	0.322826	0.870361	0.37091	2.39788e-88	3540	1086	539.505	546.495
SbNBLRR131-SiNBLRR103	GY-HKY	0.248614	0.598696	0.415259	1.16403e-31	2163	543	239.458	303.542
SbNBLRR132-SiNBLRR103	GY-HKY	0.245693	0.568279	0.432345	3.91328e-37	2910	715	311.216	403.784
SbNBLRR133-SiNBLRR167	GY-HKY	0.211451	0.456094	0.463612	2.24747e-25	2784	598	255.235	342.765
SbNBLRR135-SiNBLRR167	GY-HKY	0.222965	0.486704	0.458112	3.49092e-30	3075	691	293.528	397.472
SbNBLRR136-SiNBLRR107	GY-HKY	0.0826622	0.281043	0.294127	4.81317e-31	2805	319	170.402	148.598
SbNBLRR139-SiNBLRR117	GY-HKY	0.25057	0.536128	0.467371	6.99933e-30	2793	685	312.491	372.509
SbNBLRR13-SiNBLRR240	GY-HKY	0.153099	0.399984	0.382762	1.12307e-27	2439	431	211.644	219.356
SbNBLRR140-SiNBLRR117	GY-HKY	0.234206	0.569797	0.411033	6.46071e-39	2781	659	321.816	337.184
SbNBLRR141-SiNBLRR106	GY-HKY	0.440928	2.38368	0.184978	0	3474	1387	904.841	482.159
SbNBLRR141-SiNBLRR73	GY-HKY	0.463957	1.74199	0.266337	1.02905e-251	3303	1322	755.008	566.992
SbNBLRR142-SiNBLRR109	GY-HKY	0.286242	0.964164	0.296881	1.46725e-132	3588	1074	584.371	489.629
SbNBLRR142-SiNBLRR111	GY-HKY	0.305418	0.858148	0.355904	3.42402e-91	3456	1037	520.393	516.607
SbNBLRR142-SiNBLRR112	GY-HKY	0.295242	0.979477	0.301428	5.033e-91	2451	745	412.326	332.674
SbNBLRR142-SiNBLRR113	GY-HKY	0.283625	0.955812	0.296737	6.6714e-132	3591	1072	582.569	489.431
SbNBLRR142-SiNBLRR114	GY-HKY	0.289114	0.962142	0.30049	1.0834e-129	3585	1075	586.875	488.125
SbNBLRR143-SiNBLRR106	GY-HKY	0.447487	2.32829	0.192196	0	3498	1420	915.13	504.87
SbNBLRR143-SiNBLRR73	GY-HKY	0.506432	1.40452	0.360574	1.61587e-144	3333	1356	670.982	685.018
SbNBLRR144-SiNBLRR117	GY-HKY	0.238032	0.761234	0.312692	4.48529e-74	2733	705	386.977	318.023
SbNBLRR145-SiNBLRR117	GY-HKY	0.244103	0.708076	0.344741	4.68115e-63	2766	715	375.143	339.857
SbNBLRR146-SiNBLRR53	GY-HKY	0.154048	0.592613	0.259948	4.02245e-54	2043	412	237.641	174.359
SbNBLRR147-SiNBLRR1	GY-HKY	0.278567	0.565985	0.49218	1.36529e-36	3780	989	403.039	585.961
SbNBLRR147-SiNBLRR2	GY-HKY	0.27283	0.560291	0.486943	4.70928e-37	3771	973	399.224	573.776
SbNBLRR14-SiNBLRR241	GY-HKY	0.0515515	0.493283	0.104507	6.087e-74	2733	241	142.382	98.6179
SbNBLRR151-SiNBLRR219	GY-HKY	0.355412	1.70389	0.208589	2.68995e-179	2076	728	443.392	284.608
SbNBLRR151-SiNBLRR220	GY-HKY	0.409787	1.89215	0.216573	3.70952e-201	1986	759	449.061	309.939
SbNBLRR151-SiNBLRR222	GY-HKY	0.354551	1.58578	0.223581	4.56778e-162	2082	726	424.18	301.82
SbNBLRR152-SiNBLRR219	GY-HKY	0.431933	1.28179	0.336977	1.7188e-154	3597	1352	677.364	674.636
SbNBLRR152-SiNBLRR220	GY-HKY	0.466857	1.3183	0.354136	2.63357e-151	3603	1413	690.441	722.559
SbNBLRR152-SiNBLRR222	GY-HKY	0.43567	1.21598	0.358286	6.55413e-137	3642	1367	663.458	703.542
SbNBLRR153-SiNBLRR219	GY-HKY	0.452541	1.35005	0.335203	1.56029e-143	3108	1205	597.825	607.175
SbNBLRR153-SiNBLRR220	GY-HKY	0.457693	1.24884	0.366495	3.08128e-120	3201	1233	598.997	634.003
SbNBLRR153-SiNBLRR222	GY-HKY	0.462691	1.26857	0.364733	1.08992e-121	3162	1227	581.241	645.759
SbNBLRR154-SiNBLRR149	GY-HKY	0.229323	0.646682	0.354614	4.97641e-54	2763	670	334.657	335.343
SbNBLRR155-SiNBLRR210	GY-HKY	0.336982	0.808561	0.416767	4.3221e-80	4242	1294	589.18	704.82
SbNBLRR155-SiNBLRR58	GY-HKY	0.264243	0.529694	0.498859	4.5894e-38	4356	1078	451.301	626.699
SbNBLRR157-SiNBLRR163	GY-HKY	0.484126	2.52963	0.191382	0	2241	950	606.072	343.928
SbNBLRR157-SiNBLRR54	GY-HKY	0.351361	0.996869	0.352465	7.05947e-81	2643	861	431.861	429.139
SbNBLRR158-SiNBLRR63	GY-HKY	0.0342248	0.465519	0.0735197	1.65731e-97	2583	254	200.471	53.5293
SbNBLRR159-SiNBLRR7	GY-HKY	0.223584	0.474359	0.471339	3.87203e-26	2862	645	265.309	379.691
SbNBLRR162-SiNBLRR31	GY-HKY	0.144181	0.416345	0.346301	1.87761e-41	3024	533	276.196	256.804
SbNBLRR163-SiNBLRR27	GY-HKY	0.43194	1.38532	0.311799	5.04144e-210	4089	1566	862.755	703.245
SbNBLRR164-SiNBLRR27	GY-HKY	0.432583	1.3266	0.326084	1.13923e-187	3969	1520	814.194	705.806
SbNBLRR165-SiNBLRR27	GY-HKY	0.42557	1.22934	0.346178	5.40718e-164	4098	1531	814.449	716.551
SbNBLRR166-SiNBLRR27	GY-HKY	0.39945	1.30156	0.306901	3.32778e-203	4092	1511	825.357	685.643
SbNBLRR167-SiNBLRR27	GY-HKY	0.428576	1.28619	0.333214	1.3767e-181	4095	1551	818.963	732.037
SbNBLRR169-SiNBLRR152	GY-HKY	0.603442	2.16926	0.278179	0	2556	1263	693.873	569.127
SbNBLRR169-SiNBLRR84	GY-HKY	0.615605	2.1309	0.288894	0	2580	1274	688.673	585.327
SbNBLRR174-SiNBLRR55	GY-HKY	0.387398	1.2093	0.32035	1.89445e-114	2652	944	479.722	464.278
SbNBLRR175-SiNBLRR87	GY-HKY	0.416552	1.48057	0.281346	2.27769e-141	2274	868	490.919	377.081
SbNBLRR178-SiNBLRR50	GY-HKY	0.125081	0.34337	0.364274	2.76094e-34	3279	498	251.111	246.889
SbNBLRR179-SiNBLRR48	GY-HKY	0.0944606	0.317019	0.297965	1.04558e-41	3312	435	247.89	187.11
SbNBLRR17-SiNBLRR20	GY-HKY	0.0693827	0.328151	0.211435	8.86633e-48	2679	312	200.696	111.304
SbNBLRR180-SiNBLRR135	GY-HKY	0.355548	0.632065	0.562519	1.14086e-32	4125	1259	495.612	763.388
SbNBLRR181-SiNBLRR135	GY-HKY	0.375124	0.668601	0.561058	3.15785e-34	4053	1289	498.526	790.474
SbNBLRR182-SiNBLRR15	GY-HKY	0.298253	0.478973	0.622693	5.22561e-16	3639	952	350.609	601.391
SbNBLRR182-SiNBLRR16	GY-HKY	0.265608	0.582656	0.455857	8.86449e-34	2871	734	315.632	418.368
SbNBLRR182-SiNBLRR17	GY-HKY	0.295834	0.457982	0.645952	1.19679e-13	3636	940	341.598	598.402
SbNBLRR182-SiNBLRR18	GY-HKY	0.293343	0.48734	0.601928	3.8481e-18	3633	947	356.831	590.169
SbNBLRR182-SiNBLRR19	GY-HKY	0.309267	0.477495	0.647686	1.62425e-13	3492	932	341.749	590.251
SbNBLRR182-SiNBLRR44	GY-HKY	0.271115	0.559902	0.484219	3.5065e-28	2736	713	297.757	415.243
SbNBLRR182-SiNBLRR45	GY-HKY	0.274964	0.569892	0.482485	2.88775e-33	3210	832	359.881	472.119
SbNBLRR182-SiNBLRR46	GY-HKY	0.303382	0.559362	0.542371	3.47924e-28	3633	992	398.225	593.775
SbNBLRR182-SiNBLRR47	GY-HKY	0.282643	0.613896	0.460409	1.92755e-34	2751	745	319.129	425.871
SbNBLRR183-SiNBLRR21	GY-HKY	0.220771	0.488472	0.451963	3.77687e-16	1476	334	148.781	185.219
SbNBLRR183-SiNBLRR75	GY-HKY	0.208308	0.422118	0.493482	7.07939e-12	1470	311	129.347	181.653
SbNBLRR184-SiNBLRR76	GY-HKY	0.442196	1.7959	0.246225	2.59001e-216	2586	1024	614.929	409.071
SbNBLRR185-SiNBLRR15	GY-HKY	0.282016	0.480918	0.586411	7.78166e-19	3486	886	338.476	547.524
SbNBLRR185-SiNBLRR16	GY-HKY	0.261633	0.599645	0.436313	7.58077e-38	2874	733	322.397	410.603
SbNBLRR185-SiNBLRR17	GY-HKY	0.279939	0.469417	0.596356	1.67907e-17	3489	879	333.555	545.445
SbNBLRR185-SiNBLRR18	GY-HKY	0.272398	0.479987	0.567511	1.39108e-20	3480	868	345.98	522.02
SbNBLRR185-SiNBLRR19	GY-HKY	0.291127	0.500718	0.581419	1.17819e-19	3378	880	346.484	533.516
SbNBLRR185-SiNBLRR44	GY-HKY	0.233546	0.544682	0.428775	1.00657e-32	2562	614	280.704	333.296
SbNBLRR185-SiNBLRR45	GY-HKY	0.270874	0.614332	0.440924	1.95653e-42	3165	826	379.232	446.768
SbNBLRR185-SiNBLRR46	GY-HKY	0.269192	0.533745	0.504346	7.4713e-31	3462	879	373.48	505.52
SbNBLRR185-SiNBLRR47	GY-HKY	0.235166	0.562297	0.418224	7.07457e-35	2553	616	286.981	329.019
SbNBLRR187-SiNBLRR187	GY-HKY	0.44101	1.10274	0.39992	7.06644e-95	3267	1217	571.364	645.636
SbNBLRR190-SiNBLRR83	GY-HKY	0.239438	1.03016	0.232428	1.53927e-120	2499	689	409.13	279.87
SbNBLRR191-SiNBLRR83	GY-HKY	0.238081	0.793426	0.300067	1.4922e-74	2496	655	351.525	303.475
SbNBLRR193-SiNBLRR82	GY-HKY	0.124941	0.341383	0.365985	1.37656e-29	2823	430	217.358	212.642
SbNBLRR194-SiNBLRR80	GY-HKY	0.0970967	0.29993	0.323731	3.41815e-30	2844	363	188.651	174.349
SbNBLRR195-SiNBLRR79	GY-HKY	0.110767	0.331887	0.33375	3.25206e-32	2829	402	207.754	194.246
SbNBLRR196-SiNBLRR80	GY-HKY	0.0840874	0.261727	0.321279	2.45616e-27	2847	323	170.314	152.686
SbNBLRR198-SiNBLRR85	GY-HKY	0.0776269	0.309899	0.250491	1.89604e-47	3210	386	239.62	146.38
SbNBLRR1-SiNBLRR207	GY-HKY	0.336423	0.960257	0.350347	1.20403e-97	3207	1033	543.755	489.245
SbNBLRR1-SiNBLRR208	GY-HKY	0.332238	0.91701	0.362306	1.61171e-88	3195	1013	526.966	486.034
SbNBLRR1-SiNBLRR227	GY-HKY	0.314325	0.911066	0.345008	1.68412e-95	3219	998	526.353	471.647
SbNBLRR1-SiNBLRR228	GY-HKY	0.330216	0.937178	0.352351	5.68965e-95	3228	1024	538.781	485.219
SbNBLRR1-SiNBLRR229	GY-HKY	0.312648	0.851772	0.367055	9.26069e-55	2097	644	333.45	310.55
SbNBLRR1-SiNBLRR230	GY-HKY	0.339844	0.930598	0.365188	8.86785e-90	3228	1035	537.798	497.202
SbNBLRR1-SiNBLRR231	GY-HKY	0.341041	0.939478	0.363011	2.38375e-91	3222	1039	534.633	504.367
SbNBLRR24-SiNBLRR106	GY-HKY	0.469172	2.0896	0.224527	0	3642	1477	898.748	578.252
SbNBLRR24-SiNBLRR73	GY-HKY	0.466292	1.60804	0.289975	1.07304e-218	3402	1354	748.577	605.423
SbNBLRR25-SiNBLRR23	GY-HKY	0.186946	0.444467	0.420608	2.2814e-34	3195	645	300.259	344.741
SbNBLRR27-SiNBLRR31	GY-HKY	0.0894691	0.419352	0.213351	2.85828e-44	1992	276	166.146	109.854
SbNBLRR28-SiNBLRR34	GY-HKY	0.0986114	0.284252	0.346916	6.3539e-24	2571	325	161.936	163.064
SbNBLRR29-SiNBLRR33	GY-HKY	0.253112	0.618718	0.409091	3.01737e-55	3762	951	406.976	544.024
SbNBLRR2-SiNBLRR207	GY-HKY	0.206273	0.438647	0.470249	9.68488e-28	3228	681	304.608	376.392
SbNBLRR2-SiNBLRR208	GY-HKY	0.189699	0.429731	0.441438	8.70882e-31	3213	646	298.115	347.885
SbNBLRR2-SiNBLRR227	GY-HKY	0.177966	0.400791	0.444036	6.9449e-29	3243	618	290.303	327.697
SbNBLRR2-SiNBLRR228	GY-HKY	0.184653	0.384687	0.480007	1.00136e-23	3246	623	276.37	346.63
SbNBLRR2-SiNBLRR229	GY-HKY	0.221253	0.389206	0.568472	5.58857e-11	2106	447	182.745	264.255
SbNBLRR2-SiNBLRR230	GY-HKY	0.198442	0.396416	0.500591	1.74904e-22	3246	652	286.152	365.848
SbNBLRR2-SiNBLRR231	GY-HKY	0.18696	0.385894	0.484487	2.99288e-23	3243	628	275.459	352.541
SbNBLRR30-SiNBLRR35	GY-HKY	0.0756276	0.243249	0.310906	1.56748e-28	3171	327	167.275	159.725
SbNBLRR31-SiNBLRR36	GY-HKY	0.121874	0.280082	0.435138	2.35715e-31	4950	697	320.728	376.272
SbNBLRR32-SiNBLRR38	GY-HKY	0.105001	0.293729	0.357476	1.69016e-31	3348	449	233.233	215.767
SbNBLRR33-SiNBLRR39	GY-HKY	0.0884619	0.286543	0.308721	1.6819e-34	3222	386	207.896	178.104
SbNBLRR35-SiNBLRR41	GY-HKY	0.106509	0.231388	0.460304	5.54073e-20	4206	514	225.282	288.718
SbNBLRR36-SiNBLRR42	GY-HKY	0.188522	0.419542	0.449352	1.23306e-26	2910	581	270.616	310.384
SbNBLRR40-SiNBLRR89	GY-HKY	0.113152	0.387715	0.291844	2.55206e-60	3840	593	344.142	248.858
SbNBLRR41-SiNBLRR68	GY-HKY	0.262106	0.484	0.541542	1.47041e-28	4290	1045	426.904	618.096
SbNBLRR41-SiNBLRR69	GY-HKY	0.244674	0.459983	0.53192	2.61267e-24	3585	835	348.592	486.408
SbNBLRR41-SiNBLRR70	GY-HKY	0.259175	0.471103	0.550146	8.08229e-25	3966	953	388.489	564.511
SbNBLRR41-SiNBLRR71	GY-HKY	0.258109	0.457114	0.56465	1.76725e-22	3963	944	375.631	568.369
SbNBLRR42-SiNBLRR93	GY-HKY	0.102901	0.228065	0.45119	2.62794e-13	2487	300	145.175	154.825
SbNBLRR43-SiNBLRR65	GY-HKY	0.305149	0.851376	0.358419	2.74561e-79	3108	918	473.651	444.349
SbNBLRR43-SiNBLRR66	GY-HKY	0.301795	0.836741	0.360679	1.34576e-79	3186	936	476.291	459.709
SbNBLRR44-SiNBLRR94	GY-HKY	0.0534735	0.273763	0.195328	1.45632e-40	2721	246	148.986	97.0138
SbNBLRR45-SiNBLRR243	GY-HKY	0.0644958	0.209542	0.307795	3.62056e-16	1866	175	101.903	73.0974
SbNBLRR46-SiNBLRR242	GY-HKY	0.195043	0.404249	0.482482	6.51784e-21	2679	538	242.003	295.997
SbNBLRR47-SiNBLRR95	GY-HKY	0.0619789	0.253492	0.244501	7.15448e-41	3333	328	198.799	129.201
SbNBLRR48-SiNBLRR97	GY-HKY	0.157455	0.34281	0.459306	3.35402e-25	3618	615	268.185	346.815
SbNBLRR48-SiNBLRR98	GY-HKY	0.156888	0.340931	0.460175	3.86925e-25	3618	614	271.584	342.416
SbNBLRR48-SiNBLRR99	GY-HKY	0.256938	0.571509	0.449579	7.57321e-43	3618	905	399.275	505.725
SbNBLRR4-SiNBLRR232	GY-HKY	0.110714	0.309292	0.357961	2.21294e-22	2328	317	155.908	161.092
SbNBLRR50-SiNBLRR1	GY-HKY	0.17442	0.417165	0.418109	3.31579e-40	4074	780	345.999	434.001
SbNBLRR50-SiNBLRR2	GY-HKY	0.182985	0.405416	0.451352	3.45263e-34	4068	792	338.491	453.509
SbNBLRR51-SiNBLRR139	GY-HKY	0.315894	0.650676	0.485486	3.12922e-34	3033	860	348.866	511.134
SbNBLRR54-SiNBLRR140	GY-HKY	0.0988538	0.226812	0.43584	8.20514e-15	2739	319	144.132	174.868
SbNBLRR57-SiNBLRR143	GY-HKY	0.280652	0.855107	0.328207	4.41723e-89	3045	883	450.902	432.098
SbNBLRR58-SiNBLRR143	GY-HKY	0.278267	0.84965	0.327508	3.16223e-89	3042	879	446.439	432.561
SbNBLRR59-SiNBLRR143	GY-HKY	0.27832	0.890823	0.31243	2.83352e-98	3018	880	452.002	427.998
SbNBLRR60-SiNBLRR143	GY-HKY	0.28921	0.833411	0.347019	3.64798e-68	2553	747	368.902	378.098
SbNBLRR61-SiNBLRR143	GY-HKY	0.273175	0.884015	0.309017	1.17242e-97	3000	866	452.32	413.68
SbNBLRR62-SiNBLRR143	GY-HKY	0.272467	0.868777	0.313621	7.92816e-94	2997	859	443.889	415.111
SbNBLRR63-SiNBLRR143	GY-HKY	0.260058	0.664759	0.391206	2.70144e-53	3021	792	370.718	421.282
SbNBLRR64-SiNBLRR143	GY-HKY	0.243121	0.641731	0.378851	6.14179e-48	2685	673	319.561	353.439
SbNBLRR65-SiNBLRR143	GY-HKY	0.249339	0.663889	0.375573	1.03351e-56	3012	776	368.565	407.435
SbNBLRR66-SiNBLRR149	GY-HKY	0.220143	0.69177	0.318231	5.95325e-66	2751	666	351.82	314.18
SbNBLRR67-SiNBLRR149	GY-HKY	0.241049	0.739063	0.326155	1.02274e-67	2742	702	350.036	351.964
SbNBLRR6-SiNBLRR233	GY-HKY	0.121038	0.360467	0.335782	7.83737e-45	3690	564	301.818	262.182
SbNBLRR78-SiNBLRR159	GY-HKY	0.0723051	0.272524	0.265316	2.47117e-33	2730	294	168.601	125.399
SbNBLRR79-SiNBLRR4	GY-HKY	0.339931	0.859336	0.395574	6.67917e-79	3495	1101	527.5	573.5
SbNBLRR7-SiNBLRR234	GY-HKY	0.0843431	0.21901	0.385111	8.34834e-21	3225	347	175.533	171.467
SbNBLRR80-SiNBLRR4	GY-HKY	0.370657	0.774387	0.478646	2.08678e-42	2955	955	393.507	561.493
SbNBLRR81-SiNBLRR25	GY-HKY	0.119609	0.41765	0.286385	1.00516e-45	2700	429	238.372	190.628
SbNBLRR82-SiNBLRR126	GY-HKY	0.338525	0.873625	0.387495	1.55199e-94	4017	1271	577.062	693.938
SbNBLRR82-SiNBLRR128	GY-HKY	0.350252	0.832082	0.420934	1.03293e-77	4017	1276	557.745	718.255
SbNBLRR82-SiNBLRR161	GY-HKY	0.372739	1.08413	0.343813	4.25991e-155	4518	1538	756.932	781.068
SbNBLRR82-SiNBLRR72	GY-HKY	0.374606	1.13255	0.330765	1.20814e-172	4560	1572	771.998	800.002
SbNBLRR83-SiNBLRR162	GY-HKY	0.294172	0.732771	0.401451	9.13263e-31	1605	454	215.902	238.098
SbNBLRR85-SiNBLRR164	GY-HKY	0.160591	0.396174	0.405353	2.03795e-50	5037	916	429.97	486.03
SbNBLRR86-SiNBLRR165	GY-HKY	0.120093	0.399105	0.300906	9.65566e-49	3225	505	268.652	236.348
SbNBLRR87-SiNBLRR56	GY-HKY	0.51027	2.44888	0.208369	0	2679	1175	726.895	448.105
SbNBLRR88-SiNBLRR168	GY-HKY	0.359806	1.1288	0.31875	9.09814e-111	2718	932	481.731	450.269
SbNBLRR89-SiNBLRR180	GY-HKY	0.210596	0.521325	0.403963	2.68615e-27	2004	449	209.983	239.017
SbNBLRR89-SiNBLRR181	GY-HKY	0.182956	0.501816	0.364588	4.50565e-55	3702	763	378.724	384.276
SbNBLRR89-SiNBLRR182	GY-HKY	0.202106	0.440641	0.458663	1.27881e-16	1734	366	163.445	202.555
SbNBLRR89-SiNBLRR183	GY-HKY	0.1997	0.521502	0.382933	2.69042e-52	3642	790	383.576	406.424
SbNBLRR8-SiNBLRR235	GY-HKY	0.358985	0.948947	0.378298	2.80216e-72	2739	902	399.825	502.175
SbNBLRR91-SiNBLRR134	GY-HKY	0.44771	0.906185	0.49406	3.86776e-41	2685	956	388.202	567.798
SbNBLRR92-SiNBLRR190	GY-HKY	0.36859	0.657023	0.561	5.87531e-26	3090	974	376.766	597.234
SbNBLRR93-SiNBLRR191	GY-HKY	0.11163	0.388931	0.287016	3.96158e-41	2553	388	222.056	165.944
SbNBLRR94-SiNBLRR192	GY-HKY	0.34584	1.5694	0.220365	4.01061e-226	2811	996	599.692	396.308
SbNBLRR96-SiNBLRR193	GY-HKY	0.340303	0.981603	0.34668	1.87712e-108	3468	1125	556.84	568.16
SbNBLRR96-SiNBLRR194	GY-HKY	0.196042	0.51091	0.383711	3.34575e-55	4050	862	391.688	470.312
SbNBLRR96-SiNBLRR203	GY-HKY	0.289246	0.734051	0.394041	4.13651e-67	3477	989	452.904	536.096
SbNBLRR98-SiNBLRR196	GY-HKY	0.261045	0.764382	0.341511	3.40189e-36	1470	394	191.989	202.011
SbNBLRR98-SiNBLRR197	GY-HKY	0.268744	0.680922	0.394677	1.32605e-26	1470	391	177.159	213.841
SbNBLRR98-SiNBLRR198	GY-HKY	0.246946	0.692476	0.356614	2.51074e-31	1464	375	181.206	193.794
SbNBLRR98-SiNBLRR200	GY-HKY	0.268112	0.799555	0.335326	2.85833e-32	1206	332	160.057	171.943
SbNBLRR98-SiNBLRR201	GY-HKY	0.239957	0.742746	0.323068	1.60274e-37	1473	377	185.606	191.394
SbNBLRR98-SiNBLRR205	GY-HKY	0.262171	0.800729	0.327416	7.52294e-40	1473	398	200.622	197.378
SbNBLRR9-SiNBLRR236	GY-HKY	0.177094	0.338542	0.523108	6.68204e-19	3567	646	276.827	369.173
