# Supplementary material for: Genome-wide identification and characterization of NBLRR genes in finger millet (Eleusine coracana L.) and their expression in response to Magnaporthe grisea infection
Source: BMC Plant Biol. 2024 Jan 29;24:75. doi: 10.1186/s12870-024-04743-z (PMC10823742; doi:10.1186/s12870-024-04743-z)
Supplement: Supplementary file 8 — Additional File 8. The synteny and collinear association between the finger millet and other target species, viz., purple false brome, rice, sorghum and foxtail millet [file 12870_2024_4743_MOESM8_ESM.xlsx]

## Sheet: Additional File 8
Additional File 8. The Synteny and collinear association between the finger millet and other target species, viz., purple false brome, rice, sorghum and foxtail millet
Species-pair	Collinear Block No.	Chromosome-Species1	Gene-Species1	Chromosome-Species2	Gene-Species2	P-Value
Ragi-Purple false brome	7	1A	ELECO.r07.1AG0036190.1	Bd2	Bradi2g52150.2	0
Ragi-Purple false brome	7	1A	ELECO.r07.1AG0036620.1	Bd2	Bradi2g52450.1	0
Ragi-Purple false brome	8	1A	ELECO.r07.1AG0037110.1	Bd2	Bradi2g21360.2	0
Ragi-Purple false brome	10	1A	ELECO.r07.1AG0015640.1	Bd2	Bradi2g12497.1	0
Ragi-Purple false brome	61	1B	ELECO.r07.1BG0086210.1	Bd2	Bradi2g52150.2	0
Ragi-Purple false brome	61	1B	ELECO.r07.1BG0086590.1	Bd2	Bradi2g52437.2	0
Ragi-Purple false brome	62	1B	ELECO.r07.1BG0087220.1	Bd2	Bradi2g21360.2	0
Ragi-Purple false brome	65	1B	ELECO.r07.1BG0064470.1	Bd2	Bradi2g12497.1	0
Ragi-Purple false brome	285	3A	ELECO.r07.3AG0227730.1	Bd1	Bradi1g15650.1	0
Ragi-Purple false brome	308	3A	ELECO.r07.3AG0241410.1	Bd1	Bradi1g67840.1	0
Ragi-Purple false brome	356	3B	ELECO.r07.3BG0286680.1	Bd1	Bradi1g67840.1	0
Ragi-Purple false brome	388	3B	ELECO.r07.3BG0273620.1	Bd1	Bradi1g15650.1	0
Ragi-Purple false brome	455	4A	ELECO.r07.4AG0310740.1	Bd5	Bradi5g15560.1	0
Ragi-Purple false brome	495	4B	ELECO.r07.4BG0341960.1	Bd5	Bradi5g15560.1	0
Ragi-Purple false brome	572	5A	ELECO.r07.5AG0395860.1	Bd4	Bradi4g03230.2	0
Ragi-Purple false brome	576	5A	ELECO.r07.5AG0384610.1	Bd4	Bradi4g21842.1	0
Ragi-Purple false brome	595	5B	ELECO.r07.5BG0416180.1	Bd2	Bradi2g21360.2	0
Ragi-Purple false brome	596	5B	ELECO.r07.5BG0416180.1	Bd2	Bradi2g52840.1	0
Ragi-Purple false brome	652	5B	ELECO.r07.5BG0444270.1	Bd4	Bradi4g03230.2	0
Ragi-Purple false brome	688	6A	ELECO.r07.6AG0551570.1	Bd1	Bradi1g29560.2	0
Ragi-Purple false brome	743	6A	ELECO.r07.6AG0529780.1	Bd4	Bradi4g35317.2	0
Ragi-Purple false brome	768	6B	ELECO.r07.6BG0505140.1	Bd1	Bradi1g29560.2	0
Ragi-Purple false brome	822	6B	ELECO.r07.6BG0483700.1	Bd4	Bradi4g35317.2	0
Ragi-Purple false brome	879	7B	ELECO.r07.7BG0607110.1	Bd1	Bradi1g22500.2	0
Ragi-Purple false brome	880	7B	ELECO.r07.7BG0589830.1	Bd1	Bradi1g55080.2	0
Ragi-Purple false brome	940	8B	ELECO.r07.8BG0668000.1	Bd3	Bradi3g41910.1	4e-102
Ragi-Purple false brome	994	9A	ELECO.r07.9AG0688580.1	Bd4	Bradi4g14102.1	3e-72
Ragi-Purple false brome	998	9A	ELECO.r07.9AG0690770.1	Bd4	Bradi4g11930.3	5e-127
Ragi-Purple false brome	998	9A	ELECO.r07.9AG0690780.1	Bd4	Bradi4g11920.3	9e-81
Ragi-Purple false brome	999	9A	ELECO.r07.9AG0692360.1	Bd4	Bradi4g10040.1	0
Ragi-Purple false brome	1017	9B	ELECO.r07.9BG0711960.1	Bd4	Bradi4g16492.6	3e-138
Ragi-Rice	0	1A	ELECO.r07.1AG0036190.1	Chr1	LOC_Os01g57870.1	0
Ragi-Rice	0	1A	ELECO.r07.1AG0036620.1	Chr1	LOC_Os01g58530.1	0
Ragi-Rice	3	1A	ELECO.r07.1AG0016460.1	Chr1	LOC_Os01g25630.1	1e-101
Ragi-Rice	42	1A	ELECO.r07.1AG0037110.1	Chr5	LOC_Os05g41290.1	0
Ragi-Rice	57	1B	ELECO.r07.1BG0086210.1	Chr1	LOC_Os01g57870.1	0
Ragi-Rice	57	1B	ELECO.r07.1BG0086590.1	Chr1	LOC_Os01g58520.1	0
Ragi-Rice	57	1B	ELECO.r07.1BG0096930.1	Chr1	LOC_Os01g72680.1	0
Ragi-Rice	61	1B	ELECO.r07.1BG0065380.1	Chr1	LOC_Os01g25740.1	0
Ragi-Rice	105	1B	ELECO.r07.1BG0087220.1	Chr5	LOC_Os05g41290.1	0
Ragi-Rice	168	2A	ELECO.r07.2AG0137830.1	Chr4	LOC_Os04g43340.1	0
Ragi-Rice	295	3A	ELECO.r07.3AG0241410.1	Chr3	LOC_Os03g14900.1	0
Ragi-Rice	295	3A	ELECO.r07.3AG0246630.1	Chr3	LOC_Os03g20840.1	0
Ragi-Rice	375	3B	ELECO.r07.3BG0273620.1	Chr3	LOC_Os03g37720.1	0
Ragi-Rice	387	3B	ELECO.r07.3BG0286680.1	Chr3	LOC_Os03g14900.1	0
Ragi-Rice	438	4A	ELECO.r07.4AG0310740.1	Chr4	LOC_Os04g43440.1	0
Ragi-Rice	477	4B	ELECO.r07.4BG0341960.1	Chr4	LOC_Os04g43440.1	0
Ragi-Rice	524	5A	ELECO.r07.5AG0395860.1	Chr12	LOC_Os12g39620.2	0
Ragi-Rice	526	5A	ELECO.r07.5AG0389660.1	Chr12	LOC_Os12g28100.1	2e-111
Ragi-Rice	589	5B	ELECO.r07.5BG0444270.1	Chr12	LOC_Os12g39620.2	0
Ragi-Rice	624	5B	ELECO.r07.5BG0416180.1	Chr5	LOC_Os05g41290.1	0
Ragi-Rice	688	6A	ELECO.r07.6AG0531750.1	Chr9	LOC_Os09g14010.1	0
Ragi-Rice	715	6B	ELECO.r07.6BG0503170.1	Chr6	LOC_Os06g48520.1	0
Ragi-Rice	744	6B	ELECO.r07.6BG0492280.1	Chr9	LOC_Os09g30220.1	0
Ragi-Rice	747	6B	ELECO.r07.6BG0485460.1	Chr9	LOC_Os09g14010.1	0
Ragi-Rice	754	6B	ELECO.r07.6BG0483700.1	Chr9	LOC_Os09g34150.1	0
Ragi-Rice	796	7B	ELECO.r07.7BG0607110.1	Chr3	LOC_Os03g30910.1	1e-130
Ragi-Rice	801	7B	ELECO.r07.7BG0607110.1	Chr7	LOC_Os07g40810.1	0
Ragi-Rice	802	7B	ELECO.r07.7BG0589830.1	Chr7	LOC_Os07g08890.1	0
Ragi-Rice	824	8A	ELECO.r07.8AG0639370.1	Chr8	LOC_Os08g43000.1	4e-98
Ragi-Rice	841	8A	ELECO.r07.8AG0631070.1	Chr8	LOC_Os08g32880.1	0
Ragi-Rice	871	8B	ELECO.r07.8BG0667640.1	Chr8	LOC_Os08g42670.2	1e-178
Ragi-Rice	871	8B	ELECO.r07.8BG0668000.1	Chr8	LOC_Os08g43000.1	1e-92
Ragi-Rice	903	9A	ELECO.r07.9AG0690760.1	Chr11	LOC_Os11g42040.1	0
Ragi-Rice	903	9A	ELECO.r07.9AG0690770.1	Chr11	LOC_Os11g42060.1	0
Ragi-Rice	903	9A	ELECO.r07.9AG0690780.1	Chr11	LOC_Os11g42070.1	0
Ragi-Rice	904	9A	ELECO.r07.9AG0688580.1	Chr11	LOC_Os11g39290.1	1e-63
Ragi-Rice	907	9A	ELECO.r07.9AG0692360.1	Chr11	LOC_Os11g45180.1	0
Ragi-Rice	937	9B	ELECO.r07.9BG0717750.1	Chr11	LOC_Os11g43420.1	7e-178
Ragi-Rice	950	9B	ELECO.r07.9BG0711960.1	Chr11	LOC_Os11g34880.1	8e-76
Ragi-Rice	954	9B	ELECO.r07.9BG0716560.1	Chr11	LOC_Os11g39320.1	0
Ragi-Rice	959	9B	ELECO.r07.9BG0696680.1	Chr12	LOC_Os12g03080.1	3e-171
Ragi-Sorghum	7	1A	ELECO.r07.1AG0035340.1	Chr03	Sobic.003G313700.1	0
Ragi-Sorghum	7	1A	ELECO.r07.1AG0036190.1	Chr03	Sobic.003G321300.2	0
Ragi-Sorghum	7	1A	ELECO.r07.1AG0036620.1	Chr03	Sobic.003G325300.2	0
Ragi-Sorghum	7	1A	ELECO.r07.1AG0037110.1	Chr03	Sobic.003G329300.1	0
Ragi-Sorghum	9	1A	ELECO.r07.1AG0016460.1	Chr03	Sobic.003G161201.1	2e-101
Ragi-Sorghum	39	1A	ELECO.r07.1AG0037110.1	Chr09	Sobic.009G180900.2	0
Ragi-Sorghum	58	1B	ELECO.r07.1BG0086210.1	Chr03	Sobic.003G321300.2	0
Ragi-Sorghum	58	1B	ELECO.r07.1BG0087220.1	Chr03	Sobic.003G329300.1	0
Ragi-Sorghum	60	1B	ELECO.r07.1BG0065380.1	Chr03	Sobic.003G161400.2	0
Ragi-Sorghum	95	1B	ELECO.r07.1BG0087220.1	Chr09	Sobic.009G180900.2	0
Ragi-Sorghum	148	2A	ELECO.r07.2AG0137830.1	Chr06	Sobic.006G145000.2	0
Ragi-Sorghum	217	2B	ELECO.r07.2BG0193470.1	Chr06	Sobic.006G145000.2	0
Ragi-Sorghum	238	3A	ELECO.r07.3AG0227730.1	Chr01	Sobic.001G185000.1	0
Ragi-Sorghum	252	3A	ELECO.r07.3AG0241410.1	Chr01	Sobic.001G434100.1	0
Ragi-Sorghum	252	3A	ELECO.r07.3AG0246630.1	Chr01	Sobic.001G387500.1	0
Ragi-Sorghum	300	3B	ELECO.r07.3BG0286680.1	Chr01	Sobic.001G434100.1	0
Ragi-Sorghum	323	3B	ELECO.r07.3BG0273620.1	Chr01	Sobic.001G185000.1	0
Ragi-Sorghum	380	4A	ELECO.r07.4AG0310740.1	Chr06	Sobic.006G146500.2	0
Ragi-Sorghum	407	4B	ELECO.r07.4BG0341960.1	Chr06	Sobic.006G146500.2	0
Ragi-Sorghum	458	5A	ELECO.r07.5AG0384610.1	Chr05	Sobic.005G092600.1	0
Ragi-Sorghum	464	5A	ELECO.r07.5AG0395860.1	Chr08	Sobic.008G146900.1	0
Ragi-Sorghum	474	5A	ELECO.r07.5AG0406720.1	Chr09	Sobic.009G026700.2	0
Ragi-Sorghum	489	5B	ELECO.r07.5BG0416180.1	Chr03	Sobic.003G329300.1	0
Ragi-Sorghum	519	5B	ELECO.r07.5BG0444270.1	Chr08	Sobic.008G146900.1	0
Ragi-Sorghum	537	5B	ELECO.r07.5BG0416180.1	Chr09	Sobic.009G180900.2	0
Ragi-Sorghum	538	5B	ELECO.r07.5BG0454730.1	Chr09	Sobic.009G026700.2	0
Ragi-Sorghum	576	6A	ELECO.r07.6AG0551570.1	Chr10	Sobic.010G276800.2	0
Ragi-Sorghum	580	6A	ELECO.r07.6AG0530830.1	Chr10	Sobic.010G146500.1	0
Ragi-Sorghum	586	6B	ELECO.r07.6BG0492280.1	Chr02	Sobic.002G240500.3	0
Ragi-Sorghum	622	6B	ELECO.r07.6BG0503170.1	Chr10	Sobic.010G248400.1	0
Ragi-Sorghum	622	6B	ELECO.r07.6BG0505140.1	Chr10	Sobic.010G276800.2	0
Ragi-Sorghum	667	7B	ELECO.r07.7BG0588690.1	Chr02	Sobic.002G050600.1	2e-141
Ragi-Sorghum	667	7B	ELECO.r07.7BG0589830.1	Chr02	Sobic.002G058400.1	0
Ragi-Sorghum	669	7B	ELECO.r07.7BG0584070.1	Chr02	Sobic.002G010800.3	0
Ragi-Sorghum	707	8A	ELECO.r07.8AG0639370.1	Chr07	Sobic.007G183400.2	1e-102
Ragi-Sorghum	734	8B	ELECO.r07.8BG0667640.1	Chr07	Sobic.007G186400.4	0
Ragi-Sorghum	734	8B	ELECO.r07.8BG0668000.1	Chr07	Sobic.007G183400.2	1e-96
Ragi-Sorghum	750	9A	ELECO.r07.9AG0688580.1	Chr05	Sobic.005G181700.4	6e-113
Ragi-Sorghum	750	9A	ELECO.r07.9AG0692360.1	Chr05	Sobic.005G212500.1	0
Ragi-Sorghum	750	9A	ELECO.r07.9AG0692990.1	Chr05	Sobic.005G223737.1	0
Ragi-Sorghum	773	9B	ELECO.r07.9BG0696680.1	Chr05	Sobic.005G019200.2	0
Ragi-Sorghum	774	9B	ELECO.r07.9BG0717080.1	Chr05	Sobic.005G197600.2	3e-17
Ragi-Sorghum	782	9B	ELECO.r07.9BG0716440.1	Chr05	Sobic.005G182900.3	0
Ragi-Sorghum	782	9B	ELECO.r07.9BG0716560.1	Chr05	Sobic.005G181800.2	0
Ragi-Foxtail Millet	2	1A	ELECO.r07.1AG0037110.1	Chr3	Seita.3G195000.1	0
Ragi-Foxtail Millet	5	1A	ELECO.r07.1AG0016220.1	Chr3	Seita.3G338500.1	2e-148
Ragi-Foxtail Millet	18	1A	ELECO.r07.1AG0035340.1	Chr5	Seita.5G337400.1	0
Ragi-Foxtail Millet	18	1A	ELECO.r07.1AG0036190.1	Chr5	Seita.5G344600.1	0
Ragi-Foxtail Millet	18	1A	ELECO.r07.1AG0037110.1	Chr5	Seita.5G353600.1	0
Ragi-Foxtail Millet	22	1A	ELECO.r07.1AG0015640.1	Chr5	Seita.5G158300.1	0
Ragi-Foxtail Millet	58	1B	ELECO.r07.1BG0087220.1	Chr3	Seita.3G195000.1	0
Ragi-Foxtail Millet	74	1B	ELECO.r07.1BG0086210.1	Chr5	Seita.5G344600.1	0
Ragi-Foxtail Millet	74	1B	ELECO.r07.1BG0087220.1	Chr5	Seita.5G353600.1	0
Ragi-Foxtail Millet	75	1B	ELECO.r07.1BG0051660.1	Chr5	Seita.5G036400.1	3e-115
Ragi-Foxtail Millet	77	1B	ELECO.r07.1BG0064470.1	Chr5	Seita.5G158300.1	0
Ragi-Foxtail Millet	153	2A	ELECO.r07.2AG0137830.1	Chr7	Seita.7G163800.1	3e-157
Ragi-Foxtail Millet	231	2B	ELECO.r07.2BG0193470.1	Chr7	Seita.7G163800.1	5e-157
Ragi-Foxtail Millet	309	3A	ELECO.r07.3AG0227730.1	Chr9	Seita.9G182800.1	0
Ragi-Foxtail Millet	327	3A	ELECO.r07.3AG0241410.1	Chr9	Seita.9G466500.1	0
Ragi-Foxtail Millet	328	3A	ELECO.r07.3AG0246630.1	Chr9	Seita.9G419800.1	0
Ragi-Foxtail Millet	373	3B	ELECO.r07.3BG0286680.1	Chr9	Seita.9G466500.1	0
Ragi-Foxtail Millet	401	3B	ELECO.r07.3BG0273620.1	Chr9	Seita.9G182800.1	0
Ragi-Foxtail Millet	430	4A	ELECO.r07.4AG0310740.1	Chr7	Seita.7G164900.1	0
Ragi-Foxtail Millet	463	4B	ELECO.r07.4BG0341960.1	Chr7	Seita.7G164900.1	0
Ragi-Foxtail Millet	479	5A	ELECO.r07.5AG0373130.1	Chr3	Seita.3G241400.1	0
Ragi-Foxtail Millet	480	5A	ELECO.r07.5AG0395860.1	Chr3	Seita.3G369800.1	0
Ragi-Foxtail Millet	483	5A	ELECO.r07.5AG0389660.1	Chr3	Seita.3G317600.1	6e-145
Ragi-Foxtail Millet	492	5A	ELECO.r07.5AG0406720.1	Chr3	Seita.3G046800.1	0
Ragi-Foxtail Millet	558	5B	ELECO.r07.5BG0416180.1	Chr3	Seita.3G195000.1	0
Ragi-Foxtail Millet	558	5B	ELECO.r07.5BG0420380.1	Chr3	Seita.3G241400.1	0
Ragi-Foxtail Millet	560	5B	ELECO.r07.5BG0444270.1	Chr3	Seita.3G369800.1	0
Ragi-Foxtail Millet	574	5B	ELECO.r07.5BG0454730.1	Chr3	Seita.3G046800.1	0
Ragi-Foxtail Millet	591	5B	ELECO.r07.5BG0416180.1	Chr5	Seita.5G353600.1	0
Ragi-Foxtail Millet	660	6A	ELECO.r07.6AG0551570.1	Chr4	Seita.4G288900.1	0
Ragi-Foxtail Millet	705	6B	ELECO.r07.6BG0492280.1	Chr2	Seita.2G246300.1	0
Ragi-Foxtail Millet	724	6B	ELECO.r07.6BG0505140.1	Chr4	Seita.4G288900.1	0
Ragi-Foxtail Millet	737	6B	ELECO.r07.6BG0503170.1	Chr4	Seita.4G243900.1	0
Ragi-Foxtail Millet	783	7B	ELECO.r07.7BG0607110.1	Chr2	Seita.2G378800.1	0
Ragi-Foxtail Millet	784	7B	ELECO.r07.7BG0588690.1	Chr2	Seita.2G050400.1	0
Ragi-Foxtail Millet	784	7B	ELECO.r07.7BG0589830.1	Chr2	Seita.2G062100.1	0
Ragi-Foxtail Millet	836	8A	ELECO.r07.8AG0639370.1	Chr6	Seita.6G232800.1	2e-113
Ragi-Foxtail Millet	873	8B	ELECO.r07.8BG0667640.1	Chr6	Seita.6G229200.1	0
Ragi-Foxtail Millet	873	8B	ELECO.r07.8BG0668000.1	Chr6	Seita.6G232800.1	5e-102
Ragi-Foxtail Millet	912	9A	ELECO.r07.9AG0688580.1	Chr8	Seita.8G184000.1	5e-109
Ragi-Foxtail Millet	912	9A	ELECO.r07.9AG0689910.1	Chr8	Seita.8G199500.1	0
Ragi-Foxtail Millet	937	9B	ELECO.r07.9BG0696680.1	Chr7	Seita.7G306800.1	0
