# Supplementary material for: Genome-wide identification and characterization of NBLRR genes in finger millet (Eleusine coracana L.) and their expression in response to Magnaporthe grisea infection
Source: BMC Plant Biol. 2024 Jan 29;24:75. doi: 10.1186/s12870-024-04743-z (PMC10823742; doi:10.1186/s12870-024-04743-z)
Supplement: Supplementary file 16 — Additional File 16. The blast phenotyping 0–9 standard disease scale employed to phenotype blast incidence on finger millet genotypes [file 12870_2024_4743_MOESM16_ESM.xlsx]

## Sheet: Additional File 16
Additional File 16. The blast phenotyping 0-9 standard disease scale employed to phenotype blast incidence on finger millet genotypes.
Scale (0-9)	Blast lesions on leaf	Disease reaction
Scale 1	No spot or minute brown specks (0.1 - 1.0 mm)	Resistant
Scale 2	Spindle shaped blast lesions covering 1–5 % leaf area	Resistant
Scale 3	Same lesion covering 6-10 % leaf area	Resistant
Scale 4	Same lesion covering 11-20 % leaf area	Moderatly Resistant
Scale 5	Same lesion covering 21-30 % leaf area	Moderatly Resistant
Scale 6	Same lesion covering 31-40 % leaf area	Susceptible
Scale 7	Same lesion covering 41-50 % leaf area	Susceptible
Scale 8	Same lesion covering 51-75 % leaf area, and leaves dead	Highly Susceptible
Scale 9	Typical blast lesion appears > 75 % leaf area or all leaves dead	Hghly Susceptible
