# Supplementary material for: Genome-wide identification and characterization of NBLRR genes in finger millet (Eleusine coracana L.) and their expression in response to Magnaporthe grisea infection
Source: BMC Plant Biol. 2024 Jan 29;24:75. doi: 10.1186/s12870-024-04743-z (PMC10823742; doi:10.1186/s12870-024-04743-z)
Supplement: Supplementary file 17 — Additional File 17. The detailed description of qRT-PCR primers used to investigate the selected EcNBLRRs expressions at transcript level upon M. grisea infection [file 12870_2024_4743_MOESM17_ESM.xlsx]

## Sheet: Additional File 17
Additional File 17. The detailed description of qRT-PCR primers used to investigate the selected EcNBLRRs expressions at transcript level upon M. grisea infection.
Gene	Primer	Primer Sequence	Primer Length (bp)	Amplicon size (bp)
1. EcNBLRR55	Forward	TGGACACGGGAAAAGAGTCG	20	91
	Reverse	TCCTCCCACAGGTCATCCAA	20
2. EcNBLRR53	Forward	GACTGGAAGCAAGGAGGGAC	20	111
	Reverse	TTGCATGCTTGGCAGTTTCC	20
3. EcNBLRR68	Forward	CAGGAACACCCGCTACAACT	20	91
	Reverse	AGCCGAGTGATTGCGAACAT	20
4. EcNBLRR71	Forward	TCAGAGAAGCGGGGTTTGAC	20	116
	Reverse	TAAAACTGCTCGCCCGTGAA	20
5. EcNBLRR66	Forward	GATGGTGTCGGTGTCTCAGG	20	108
	Reverse	ATGCCTTGGTCATTGTCCGT	20
6. EcNBLRR76	Forward	GTCCGGGTGTGGAATGATGT	20	95
	Reverse	AAGTCGTTGTAAGCGAGCCA	20
7. EcNBLRR26	Forward	GCCACCCTCAGATTTCCACA	20	111
	Reverse	CCTCCGGTGTGCTCTTCTTT	20
8. EcNBLRR67	Forward	TGGTATGGGTGGACTGGGAA	20	95
	Reverse	GGGACACGACAATCCAAGCA	20
9. EcNBLRR2	Forward	GAGTGGTGTCTCTGGCATCC	20	118
	Reverse	GGCGTTCACCACCTGTCTTA	20
10. EcNBLRR32	Forward	GGGAGCGTGCCAAGGTAATA	20	96
	Reverse	CATCTGGTTCCTCCAAGCCC	20
11. EcNBLRR23	Forward	TCGCTGAAGGATTGGTTGCT	20	106
	Reverse	TTGGTGGCCCGATCAATCAT	20
12. EcNBLRR7	Forward	AGCAGCAAAATCTCGGGTCA	20	102
	Reverse	AAGTGAGAGGTTGTGGCGTT	20
13. EcNBLRR1	Forward	GAGAGGGCAGAGCTCATTGG	20	120
	Reverse	CCCTCGAAACCCAGCTATGG	20
14. EcNBLRR33	Forward	GATTCCTGGTGCTGACTGCT	20	100
	Reverse	AAGAGTGGGCAACCTTCCAC	20
15. EcNBLRR21	Forward	TGCCTTGCTCTCTTACTCGC	20	90
	Reverse	TCGCGGTCTGAGGCTATTTC	20
16. EcNBLRR30	Forward	AGGATTGCCTTTGTCCCTCG	20	102
	Reverse	TGCAGCGACGATTTCAGAGT	20
17. EcNBLRR19	Forward	TGTATTTGGCAGGGACAGGG	20	106
	Reverse	ACCCATGCCAACAACTGGAA	20
18. EcNBLRR83	Forward	TCTTCCGTCGCTTGTGTTGA	20	96
	Reverse	AGGTGACGGAAAGAGTCTGC	20
19. EcNBLRR45	Forward	CAGCGAAGGGAAAACAACGG	20	94
	Reverse	CAGCCAGACCTCCTTCCTTG	20
20. EcNBLRR97	Forward	CAACTGCCCTGAACAACTGC	20	118
	Reverse	TGACTGTGTCGGCTGCTTTA	20
21. EcNBLRR46	Forward	ACTTACTGAAGTGCCAGCGT	20	93
	Reverse	ACAGAGTCAGGGAGAGCCTT	20
22. EcNBLRR116	Forward	TGGATGGGGCAGGTAAGAGA	20	119
	Reverse	AACCGCCACAGGTAAGGAAG	20
